# Supplementary material for: Dynamic transcriptional and epigenetic changes define postnatal tendon growth
Source: PLoS Genet. 2025 Nov 18;21(11):e1011902. doi: 10.1371/journal.pgen.1011902 (PMC12626336; doi:10.1371/journal.pgen.1011902)
Supplement: S1 Data — (TXT) [file pgen.1011902.s009.txt]

sample	litter	roi	genotype	nuc_num
B10-LL	B10	roi1	MUT	497
B10-LL	B10	roi2	MUT	508
B10-RL	B10	roi1	WT	722
B10-RL	B10	roi2	WT	676
A10-L	A10	roi1a	MUT	527
A10-L	A10	roi2	MUT	515
A10-L	A10	roi3	MUT	501
A10-L	A10	roi4	MUT	524
A10-R	A10	roi1	WT	622
A10-R	A10	roi2	WT	655
A10-R	A10	roi3	WT	626
A10-RL	A10	roi1	WT	809
A10-RL	A10	roi2	WT	816
A10-RL	A10	roi3	WT	731
E9-LL	E9	roi1	WT	712
E9-LL	E9	roi1a-nuc-only	WT	603
E9-LL	E9	roi2	WT	711
E9-LL	E9	roi3	WT	704
E9-R	E9	roi1	MUT	509
E9-R	E9	roi2	MUT	563
E9-R	E9	roi3	MUT	539
E9-R	E9	roi4	MUT	507
A3-3	A3	roi1	WT	473
A3-3	A3	roi1a	WT	403
A3-3	A3	roi2	WT	462
A3-3	A3	roi3	WT	487
A3-3	A3	roi1	MUT	395
A3-3	A3	roi2	MUT	415
A3-3	A3	roi3	MUT	436
B3-L	B3	roi1-ch1	WT	438
B3-L	B3	roi2-ch1	WT	546
B3-L	B3	roi4-ch1	WT	235
B3-RR	B3	roi1-ch1	MUT	260
B3-RR	B3	roi2-ch1	MUT	389
B3-RR	B3	roi3-ch1	MUT	472
B3-RR	B3	roi4-ch1	MUT	407
