# Supplementary material for: Dynamic transcriptional and epigenetic changes define postnatal tendon growth
Source: PLoS Genet. 2025 Nov 18;21(11):e1011902. doi: 10.1371/journal.pgen.1011902 (PMC12626336; doi:10.1371/journal.pgen.1011902)
Supplement: S2 Data — (TXT) [file pgen.1011902.s010.txt]

date	samplename2	sample	litter	genotype	roi	shg.max
2020-01-04	2020-01-04_B10-LL-KO_roi1	B10-LL	B10	KO	roi1	982.304
2020-01-04	2020-01-04_B10-LL-KO_roi2	B10-LL	B10	KO	roi2	961.041
2020-01-04	2020-01-04_B10-RL-WT_roi1	B10-RL	B10	WT	roi1	1165.771
2020-01-04	2020-01-04_B10-RL-WT_roi2	B10-RL	B10	WT	roi2	1237.881
2020-01-31	2020-01-31_A10-LL-KO_roi1	A10-LL	A10	KO	roi1	522.62
2020-01-31	2020-01-31_A10-LL-KO_roi2	A10-LL	A10	KO	roi2	608.275
2020-01-31	2020-01-31_A10-LL-KO_roi3	A10-LL	A10	KO	roi3	545.342
2020-01-31	2020-01-31_A10-LL-KO_roi4	A10-LL	A10	KO	roi4	556.798
2020-01-31	2020-01-31_A10-RL-WT_roi1	A10-RL	A10	WT	roi1	1323.074
2020-01-31	2020-01-31_A10-RL-WT_roi2	A10-RL	A10	WT	roi2	1504.942
2020-01-31	2020-01-31_A10-RL-WT_roi3	A10-RL	A10	WT	roi3	1647.672
2020-03-18	2020-03-18_E9-LL-WT_roi1	E9-LL	E9	WT	roi1	1004.849
2020-03-18	2020-03-18_E9-LL-WT_roi2	E9-LL	E9	WT	roi2	958.994
2020-03-18	2020-03-18_E9-LL-WT_roi3	E9-LL	E9	WT	roi3	1087.362
2020-03-18	2020-03-18_E9-R-KO_roi1	E9-R	E9	KO	roi1	615.192
2020-03-18	2020-03-18_E9-R-KO_roi2	E9-R	E9	KO	roi2	873.105
2020-03-18	2020-03-18_E9-R-KO_roi3	E9-R	E9	KO	roi3	687.822
2020-03-18	2020-03-18_E9-R-KO_roi4	E9-R	E9	KO	roi4	640.262
2020-03-19	2020-03-19_A3-3-R-WT_roi1	A3-3	A3	WT	roi1	999.495
2020-03-19	2020-03-19_A3-3-R-WT_roi1a	A3-3	A3	WT	roi1a	974.762
2020-03-19	2020-03-19_A3-3-R-WT_roi2	A3-3	A3	WT	roi2	1356.372
2020-03-19	2020-03-19_A3-3-R-WT_roi3	A3-3	A3	WT	roi3	1279.109
2020-03-19	2020-03-19_A3-3-RL-KO_roi1	A3-3	A3	KO	roi1	1111.009
2020-03-19	2020-03-19_A3-3-RL-KO_roi2	A3-3	A3	KO	roi2	1187.798
2020-03-19	2020-03-19_A3-3-RL-KO_roi3	A3-3	A3	KO	roi3	1023.957
2020-03-19	2020-03-19_B3-L-WT_roi1	B3-L	B3	WT	roi1	968.31
2020-03-19	2020-03-19_B3-L-WT_roi2	B3-L	B3	WT	roi2	1098.517
2020-03-19	2020-03-19_B3-L-WT_roi4	B3-L	B3	WT	roi4	805.202
2020-03-19	2020-03-19_B3-RR-KO_roi1	B3-RR	B3	KO	roi1	671.071
2020-03-19	2020-03-19_B3-RR-KO_roi2	B3-RR	B3	KO	roi2	949.721
2020-03-19	2020-03-19_B3-RR-KO_roi3	B3-RR	B3	KO	roi3	1066.083
2020-03-19	2020-03-19_B3-RR-KO_roi4	B3-RR	B3	KO	roi4	776.097
