# Supplementary material for: Dynamic transcriptional and epigenetic changes define postnatal tendon growth
Source: PLoS Genet. 2025 Nov 18;21(11):e1011902. doi: 10.1371/journal.pgen.1011902 (PMC12626336; doi:10.1371/journal.pgen.1011902)
Supplement: S3 Data — (XLSX) [file pgen.1011902.s011.xlsx]

## Sheet: 2020-04-14_Yap-cKO-pnDev-dCt-pp
	plate	GOI	BioRep	Genotype	Timepoint	n.tech.goi	Cp_techAv.goi	Cp_techSD.goi	Cp_techSE.goi	CV.x	Cp_bioSD.goi	Cp_bioSE.goi	RefGene	Genotype.y	Timepoint.y	n.tech.ref	Cp_techAv.ref	Cp_techSD.ref	Cp_techSE.ref	CV.y	Cp_bioSD.ref	Cp_bioSE.ref	dCp	SD.tech.propGenes	SE.tech.propGenes	SD.Ct.prop	SE.Ct.prop
1	df1	Col1a2	E9-LL	wt	P14	2	15.155	0.0212132	0.015	0.139975	NA	NA	Ppia	wt	P14	3	20.6433	0.100664	0.0581187	0.487637	NA	NA	-5.48833	0.102875	0.0600231	NA	NA
2	df1	Col1a2	E9-R	mut	P14	2	15.37	0.19799	0.14	1.28816	NA	NA	Ppia	mut	P14	3	20.8967	0.064291	0.0371184	0.307662	NA	NA	-5.52667	0.208167	0.144837	NA	NA
3	df1	Ctgf	E9-LL	wt	P14	3	25.36	0.226053	0.130512	0.891377	NA	NA	Ppia	wt	P14	3	20.6433	0.100664	0.0581187	0.487637	NA	NA	4.71667	0.247454	0.142867	NA	NA
4	df1	Ctgf	E9-R	mut	P14	3	26.3133	0.212211	0.12252	0.806476	NA	NA	Ppia	mut	P14	3	20.8967	0.064291	0.0371184	0.307662	NA	NA	5.41667	0.221736	0.128019	NA	NA
5	df1	Cx43	E9-LL	wt	P14	2	27.81	0.240416	0.17	0.864496	NA	NA	Ppia	wt	P14	3	20.6433	0.100664	0.0581187	0.487637	NA	NA	7.16667	0.26064	0.17966	NA	NA
6	df1	Yap_ex1-2	E9-LL	wt	P14	3	26.33	0.200749	0.115902	0.762433	NA	NA	Ppia	wt	P14	3	20.6433	0.100664	0.0581187	0.487637	NA	NA	5.68667	0.224574	0.129658	NA	NA
7	df1	Yap_ex1-2	E9-R	mut	P14	3	27.0667	0.22053	0.127323	0.814765	NA	NA	Ppia	mut	P14	3	20.8967	0.064291	0.0371184	0.307662	NA	NA	6.17	0.22971	0.132623	NA	NA
8	df1	Yap_szymaniak	E9-LL	wt	P14	3	24.5433	0.0814453	0.0470225	0.331843	NA	NA	Ppia	wt	P14	3	20.6433	0.100664	0.0581187	0.487637	NA	NA	3.9	0.129486	0.0747589	NA	NA
9	df1	Yap_szymaniak	E9-R	mut	P14	3	25.2433	0.0986577	0.05696	0.390827	NA	NA	Ppia	mut	P14	3	20.8967	0.064291	0.0371184	0.307662	NA	NA	4.34667	0.117757	0.0679869	NA	NA
10	df2	Col1a2	A10-LL	mut	P14	3	16.5167	0.0568624	0.0328295	0.344273	0.881526	0.623333	Ppia	mut	P14	3	22.1733	0.0929157	0.0536449	0.419043	0.337054	0.238333	-5.65667	0.108934	0.0628932	0.943766	0.667343
11	df2	Col1a2	A10-R	wt	P14	3	14.71	0.131149	0.0757188	0.891562	0.770746	0.545	Ppia	wt	P14	3	21.03	0.0793725	0.0458258	0.377425	0.631682	0.446667	-6.32	0.153297	0.0885061	0.99653	0.704653
12	df2	Col1a2	A10-RL	wt	P14	3	15.8	0.0519615	0.03	0.32887	0.770746	0.545	Ppia	wt	P14	3	21.9233	0.046188	0.0266667	0.21068	0.631682	0.446667	-6.12333	0.0695222	0.0401386	0.99653	0.704653
13	df2	Ctgf	A10-LL	mut	P14	3	25.4933	0.0416333	0.024037	0.163311	0.645824	0.456667	Ppia	mut	P14	3	22.1733	0.0929157	0.0536449	0.419043	0.337054	0.238333	3.32	0.101817	0.058784	0.728488	0.515119
14	df2	Ctgf	A10-R	wt	P14	3	25.5367	0.206478	0.11921	0.808557	0.579828	0.41	Ppia	wt	P14	3	21.03	0.0793725	0.0458258	0.377425	0.631682	0.446667	4.50667	0.221209	0.127715	0.857451	0.606309
15	df2	Ctgf	A10-RL	wt	P14	3	24.7167	0.0737111	0.0425572	0.298224	0.579828	0.41	Ppia	wt	P14	3	21.9233	0.046188	0.0266667	0.21068	0.631682	0.446667	2.79333	0.0869866	0.0502217	0.857451	0.606309
16	df2	Cx43	A10-LL	mut	P14	3	26.06	0.156205	0.090185	0.599405	0.4278	0.3025	Ppia	mut	P14	3	22.1733	0.0929157	0.0536449	0.419043	0.337054	0.238333	3.88667	0.181751	0.104934	0.544627	0.385109
17	df2	Cx43	A10-R	wt	P14	2	25.135	0.162635	0.115	0.647044	0.540937	0.3825	Ppia	wt	P14	3	21.03	0.0793725	0.0458258	0.377425	0.631682	0.446667	4.105	0.18097	0.123794	0.831646	0.588062
18	df2	Cx43	A10-RL	wt	P14	3	25.9	0.121244	0.07	0.468122	0.540937	0.3825	Ppia	wt	P14	3	21.9233	0.046188	0.0266667	0.21068	0.631682	0.446667	3.97667	0.129743	0.0749074	0.831646	0.588062
19	df2	Cyr61	A10-LL	mut	P14	3	25.31	0.225167	0.13	0.889635	0.280486	0.198333	Ppia	mut	P14	3	22.1733	0.0929157	0.0536449	0.419043	0.337054	0.238333	3.13667	0.243584	0.140633	0.438495	0.310063
20	df2	Cyr61	A10-R	wt	P14	3	25.24	0.06245	0.0360555	0.247425	0.186205	0.131667	Ppia	wt	P14	3	21.03	0.0793725	0.0458258	0.377425	0.631682	0.446667	4.21	0.100995	0.0583095	0.658555	0.465669
21	df2	Cyr61	A10-RL	wt	P14	3	25.5033	0.141539	0.0817177	0.554983	0.186205	0.131667	Ppia	wt	P14	3	21.9233	0.046188	0.0266667	0.21068	0.631682	0.446667	3.58	0.148885	0.0859586	0.658555	0.465669
22	df2	Yap_ex1-2	A10-LL	mut	P14	3	28.18	0.0458258	0.0264575	0.162618	0.492618	0.348333	Ppia	mut	P14	3	22.1733	0.0929157	0.0536449	0.419043	0.337054	0.238333	6.00667	0.103602	0.0598145	0.59689	0.422065
23	df2	Yap_ex1-2	A10-R	wt	P14	3	26.6033	0.110151	0.0635959	0.414051	0.695322	0.491667	Ppia	wt	P14	3	21.03	0.0793725	0.0458258	0.377425	0.631682	0.446667	5.57333	0.135769	0.0783865	0.939412	0.664264
24	df2	Yap_ex1-2	A10-RL	wt	P14	3	27.5867	0.119304	0.0688799	0.432468	0.695322	0.491667	Ppia	wt	P14	3	21.9233	0.046188	0.0266667	0.21068	0.631682	0.446667	5.66333	0.127932	0.0738617	0.939412	0.664264
25	df2	Yap_szymaniak	A10-LL	mut	P14	3	26.53	0.229129	0.132288	0.863659	0.400694	0.283333	Ppia	mut	P14	3	22.1733	0.0929157	0.0536449	0.419043	0.337054	0.238333	4.35667	0.247252	0.142751	0.523604	0.370244
26	df2	Yap_szymaniak	A10-R	wt	P14	3	24.8933	0.0737111	0.0425572	0.296108	0.744819	0.526667	Ppia	wt	P14	3	21.03	0.0793725	0.0458258	0.377425	0.631682	0.446667	3.86333	0.108321	0.0625389	0.976615	0.690571
27	df2	Yap_szymaniak	A10-RL	wt	P14	3	25.9467	0.141539	0.0817177	0.5455	0.744819	0.526667	Ppia	wt	P14	3	21.9233	0.046188	0.0266667	0.21068	0.631682	0.446667	4.02333	0.148885	0.0859586	0.976615	0.690571
28	df3	Col3	A10-LL	mut	P14	3	18.85	0.06	0.034641	0.318302	0.483533	0.279168	Ppia	mut	P14	3	22.12	0.132288	0.0763763	0.598045	0.645919	0.372921	-3.27	0.145258	0.083865	0.806855	0.465838
29	df3	Col3	A10-R	wt	P14	3	18.2267	0.051316	0.0296273	0.281544	0.471126	0.272004	Ppia	wt	P14	3	20.9467	0.135769	0.0783865	0.648167	0.651383	0.376076	-2.72	0.145144	0.0837987	0.803903	0.464133
30	df3	Col3	A10-RL	wt	P14	3	18.47	0.034641	0.02	0.187553	0.471126	0.272004	Ppia	wt	P14	3	21.7967	0.0351188	0.0202759	0.16112	0.651383	0.376076	-3.32667	0.0493288	0.02848	0.803903	0.464133
31	df3	Col3	E9-LL	wt	P14	3	17.56	0.121655	0.0702377	0.692798	0.471126	0.272004	Ppia	wt	P14	3	20.5167	0.0251661	0.0145297	0.122662	0.651383	0.376076	-2.95667	0.124231	0.0717248	0.803903	0.464133
32	df3	Col3	E9-R	mut	P14	3	17.9133	0.0450925	0.0260342	0.251726	0.483533	0.279168	Ppia	mut	P14	3	20.8333	0.100167	0.0578312	0.480799	0.645919	0.372921	-2.92	0.109848	0.063421	0.806855	0.465838
33	df3	Ki67	A10-LL	mut	P14	2	29.735	0.0494975	0.035	0.166462	1.32679	0.766022	Ppia	mut	P14	3	22.12	0.132288	0.0763763	0.598045	0.645919	0.372921	7.615	0.141244	0.0840139	1.47566	0.851974
34	df3	Ki67	A10-R	wt	P14	3	27.2633	0.064291	0.0371184	0.235815	1.61536	0.932627	Ppia	wt	P14	3	20.9467	0.135769	0.0783865	0.648167	0.651383	0.376076	6.31667	0.150222	0.0867307	1.74175	1.0056
35	df3	Ki67	A10-RL	wt	P14	3	28.7367	0.0737111	0.0425572	0.256506	1.61536	0.932627	Ppia	wt	P14	3	21.7967	0.0351188	0.0202759	0.16112	0.651383	0.376076	6.94	0.0816497	0.0471405	1.74175	1.0056
36	df3	Ki67	E9-LL	wt	P14	3	25.51	0.08544	0.0493288	0.334928	1.61536	0.932627	Ppia	wt	P14	3	20.5167	0.0251661	0.0145297	0.122662	0.651383	0.376076	4.99333	0.0890693	0.0514242	1.74175	1.0056
37	df3	Ki67	E9-R	mut	P14	3	27.0933	0.0665833	0.0384419	0.245755	1.32679	0.766022	Ppia	mut	P14	3	20.8333	0.100167	0.0578312	0.480799	0.645919	0.372921	6.26	0.120277	0.0694422	1.47566	0.851974
38	df3	Mkx	A10-LL	mut	P14	3	23.7167	0.0650641	0.0375648	0.274339	0.528425	0.305087	Ppia	mut	P14	3	22.12	0.132288	0.0763763	0.598045	0.645919	0.372921	1.59667	0.147422	0.0851143	0.834532	0.481818
39	df3	Mkx	A10-R	wt	P14	3	22.98	0.181934	0.10504	0.791706	0.650011	0.375284	Ppia	wt	P14	3	20.9467	0.135769	0.0783865	0.648167	0.651383	0.376076	2.03333	0.22701	0.131064	0.920225	0.531292
40	df3	Mkx	A10-RL	wt	P14	3	23.6367	0.0757188	0.0437163	0.320345	0.650011	0.375284	Ppia	wt	P14	3	21.7967	0.0351188	0.0202759	0.16112	0.651383	0.376076	1.84	0.0834666	0.0481894	0.920225	0.531292
41	df3	Mkx	E9-LL	wt	P14	3	22.3367	0.0862168	0.0497773	0.385988	0.650011	0.375284	Ppia	wt	P14	3	20.5167	0.0251661	0.0145297	0.122662	0.651383	0.376076	1.82	0.0898146	0.0518545	0.920225	0.531292
42	df3	Mkx	E9-R	mut	P14	3	22.6867	0.10116	0.0584047	0.4459	0.528425	0.305087	Ppia	mut	P14	3	20.8333	0.100167	0.0578312	0.480799	0.645919	0.372921	1.85333	0.142361	0.0821922	0.834532	0.481818
43	df3	Scx	A10-LL	mut	P14	3	26.87	0.0264575	0.0152753	0.0984649	0.719236	0.415251	Ppia	mut	P14	3	22.12	0.132288	0.0763763	0.598045	0.645919	0.372921	4.75	0.134907	0.0778888	0.966701	0.558125
44	df3	Scx	A10-R	wt	P14	3	25.6467	0.0152753	0.00881917	0.0595604	0.671722	0.387819	Ppia	wt	P14	3	20.9467	0.135769	0.0783865	0.648167	0.651383	0.376076	4.7	0.136626	0.0788811	0.935688	0.540219
45	df3	Scx	A10-RL	wt	P14	3	26.3033	0.0493288	0.02848	0.187538	0.671722	0.387819	Ppia	wt	P14	3	21.7967	0.0351188	0.0202759	0.16112	0.651383	0.376076	4.50667	0.060553	0.0349603	0.935688	0.540219
46	df3	Scx	E9-LL	wt	P14	3	24.96	0.122882	0.070946	0.492316	0.671722	0.387819	Ppia	wt	P14	3	20.5167	0.0251661	0.0145297	0.122662	0.651383	0.376076	4.44333	0.125433	0.0724185	0.935688	0.540219
47	df3	Scx	E9-R	mut	P14	3	25.44	0.113578	0.0655744	0.446455	0.719236	0.415251	Ppia	mut	P14	3	20.8333	0.100167	0.0578312	0.480799	0.645919	0.372921	4.60667	0.151438	0.0874325	0.966701	0.558125
48	df3	Taz	A10-LL	mut	P14	2	27.84	0	0	0	0.635622	0.366976	Ppia	mut	P14	3	22.12	0.132288	0.0763763	0.598045	0.645919	0.372921	5.72	0.132288	0.0763763	0.906215	0.523204
49	df3	Taz	A10-R	wt	P14	3	26.6067	0.0493288	0.02848	0.1854	0.331702	0.191508	Ppia	wt	P14	3	20.9467	0.135769	0.0783865	0.648167	0.651383	0.376076	5.66	0.144453	0.0834	0.730976	0.422029
50	df3	Taz	A10-RL	wt	P14	3	27.0167	0.118462	0.0683943	0.438479	0.331702	0.191508	Ppia	wt	P14	3	21.7967	0.0351188	0.0202759	0.16112	0.651383	0.376076	5.22	0.123558	0.0713364	0.730976	0.422029
51	df3	Taz	E9-LL	wt	P14	2	26.36	0.113137	0.08	0.4292	0.331702	0.191508	Ppia	wt	P14	3	20.5167	0.0251661	0.0145297	0.122662	0.651383	0.376076	5.84333	0.115902	0.0813087	0.730976	0.422029
52	df3	Taz	E9-R	mut	P14	3	26.5733	0.023094	0.0133333	0.0869067	0.635622	0.366976	Ppia	mut	P14	3	20.8333	0.100167	0.0578312	0.480799	0.645919	0.372921	5.74	0.102794	0.0593483	0.906215	0.523204
53	df3	Tnc	A10-LL	mut	P14	3	22.52	0.05	0.0288675	0.222025	0.869389	0.501942	Ppia	mut	P14	3	22.12	0.132288	0.0763763	0.598045	0.645919	0.372921	0.4	0.141421	0.0816497	1.08307	0.625313
54	df3	Tnc	A10-R	wt	P14	3	22.0533	0.0702377	0.0405518	0.31849	0.909811	0.643333	Ppia	wt	P14	3	20.9467	0.135769	0.0783865	0.648167	0.651383	0.376076	1.10667	0.152862	0.0882547	1.11895	0.745192
55	df3	Tnc	E9-LL	wt	P14	3	20.7667	0.0650641	0.0375648	0.31331	0.909811	0.643333	Ppia	wt	P14	3	20.5167	0.0251661	0.0145297	0.122662	0.651383	0.376076	0.25	0.0697615	0.0402768	1.11895	0.745192
56	df3	Tnc	E9-R	mut	P14	3	21.4067	0.153731	0.0887568	0.718147	0.869389	0.501942	Ppia	mut	P14	3	20.8333	0.100167	0.0578312	0.480799	0.645919	0.372921	0.573333	0.183485	0.105935	1.08307	0.625313
57	df3	Tnmd	A10-LL	mut	P14	3	19.8567	0.171561	0.0990511	0.863999	0.572541	0.330557	Ppia	mut	P14	3	22.12	0.132288	0.0763763	0.598045	0.645919	0.372921	-2.26333	0.216641	0.125078	0.863142	0.498336
58	df3	Tnmd	A10-R	wt	P14	3	19.89	0.104403	0.0602771	0.524902	0.583363	0.4125	Ppia	wt	P14	3	20.9467	0.135769	0.0783865	0.648167	0.651383	0.376076	-1.05667	0.17127	0.0988826	0.874421	0.558202
59	df3	Tnmd	E9-LL	wt	P14	2	19.065	0.120208	0.085	0.630517	0.583363	0.4125	Ppia	wt	P14	3	20.5167	0.0251661	0.0145297	0.122662	0.651383	0.376076	-1.45167	0.122814	0.0862329	0.874421	0.558202
60	df3	Tnmd	E9-R	mut	P14	3	18.8667	0.125831	0.0726483	0.666947	0.572541	0.330557	Ppia	mut	P14	3	20.8333	0.100167	0.0578312	0.480799	0.645919	0.372921	-1.96667	0.160831	0.0928559	0.863142	0.498336
61	df4	Egr1	A10-LL	mut	P14	3	26.43	0.20664	0.119304	0.781838	0.854884	0.493567	Ppia	mut	P14	3	22.0267	0.0757188	0.0437163	0.34376	0.672923	0.388513	4.40333	0.220076	0.127061	1.08796	0.628133
62	df4	Egr1	A10-R	wt	P14	3	25.34	0.0916515	0.052915	0.361687	0.613768	0.354359	Ppia	wt	P14	3	20.7433	0.180093	0.103976	0.868195	0.846117	0.488506	4.59667	0.202073	0.116667	1.04529	0.603497
63	df4	Egr1	A10-RL	wt	P14	3	25.9933	0.106927	0.0617342	0.411362	0.613768	0.354359	Ppia	wt	P14	3	21.78	0.0655744	0.0378594	0.301076	0.846117	0.488506	4.21333	0.125433	0.0724185	1.04529	0.603497
64	df4	Egr1	E9-LL	wt	P14	3	24.7667	0.10116	0.0584047	0.408452	0.613768	0.354359	Ppia	wt	P14	3	20.1033	0.134288	0.0775314	0.66799	0.846117	0.488506	4.66333	0.168127	0.0970681	1.04529	0.603497
65	df4	Egr1	E9-R	mut	P14	3	25.1833	0.0929157	0.0536449	0.368957	0.854884	0.493567	Ppia	mut	P14	3	20.6967	0.0251661	0.0145297	0.121595	0.672923	0.388513	4.48667	0.0962635	0.0555778	1.08796	0.628133
66	df4	Egr2	A10-LL	mut	P14	3	30.2967	0.218251	0.126007	0.720378	0.450239	0.259945	Ppia	mut	P14	3	22.0267	0.0757188	0.0437163	0.34376	0.672923	0.388513	8.27	0.231012	0.133375	0.809655	0.467454
67	df4	Egr2	A10-R	wt	P14	3	29.4467	0.23029	0.132958	0.782057	0.939423	0.542376	Ppia	wt	P14	3	20.7433	0.180093	0.103976	0.868195	0.846117	0.488506	8.70333	0.292347	0.168787	1.26429	0.729938
68	df4	Egr2	A10-RL	wt	P14	3	30.7967	0.130512	0.075351	0.423786	0.939423	0.542376	Ppia	wt	P14	3	21.78	0.0655744	0.0378594	0.301076	0.846117	0.488506	9.01667	0.146059	0.0843274	1.26429	0.729938
69	df4	Egr2	E9-LL	wt	P14	3	28.99	0.115326	0.0665833	0.397812	0.939423	0.542376	Ppia	wt	P14	3	20.1033	0.134288	0.0775314	0.66799	0.846117	0.488506	8.88667	0.177012	0.102198	1.26429	0.729938
70	df4	Egr2	E9-R	mut	P14	3	29.7767	0.0404145	0.0233333	0.135725	0.450239	0.259945	Ppia	mut	P14	3	20.6967	0.0251661	0.0145297	0.121595	0.672923	0.388513	9.08	0.0476095	0.0274874	0.809655	0.467454
71	df5	Ki67	A2-2-L	mut	P14	3	26.6167	0.0378594	0.0218581	0.142239	1.24813	0.376327	Ppia	mut	P14	3	21.08	0.0888819	0.051316	0.421641	0.5271	0.158926	5.53667	0.0966092	0.0557773	1.35487	0.408509
72	df5	Ki67	A2-2-R	wt	P14	3	26.5233	0.0650641	0.0375648	0.245309	0.966057	0.365135	Ppia	wt	P14	3	21.15	0.204206	0.117898	0.965512	0.481267	0.181902	5.37333	0.214321	0.123738	1.0793	0.407936
73	df5	Ki67	A2-2-RL	mut	P14	3	26.89	0.0519615	0.03	0.193237	1.24813	0.376327	Ppia	mut	P14	3	21.1467	0.0665833	0.0384419	0.314864	0.5271	0.158926	5.74333	0.0844591	0.0487625	1.35487	0.408509
74	df5	Ki67	A2-2-RR	wt	P14	3	27.66	0.0793725	0.0458258	0.286958	0.966057	0.365135	Ppia	wt	P14	3	21.7133	0.0896289	0.0517472	0.412783	0.481267	0.181902	5.94667	0.119722	0.0691215	1.0793	0.407936
75	df5	Ki67	A3-3-L	wt	P14	3	26.4767	0.10504	0.0606447	0.396725	0.966057	0.365135	Ppia	wt	P14	3	20.8333	0.0404145	0.0233333	0.19399	0.481267	0.181902	5.64333	0.112546	0.0649786	1.0793	0.407936
76	df5	Ki67	A3-3-R	wt	P14	3	26.14	0.072111	0.0416333	0.275865	0.966057	0.365135	Ppia	wt	P14	3	20.8767	0.0585947	0.0338296	0.280671	0.481267	0.181902	5.26333	0.0929157	0.0536449	1.0793	0.407936
77	df5	Ki67	A3-3-RL	mut	P14	3	27.0367	0.0351188	0.0202759	0.129893	1.24813	0.376327	Ppia	mut	P14	3	21.09	0.0173205	0.01	0.0821266	0.5271	0.158926	5.94667	0.0391578	0.0226078	1.35487	0.408509
78	df5	Ki67	A3-3-RRL	wt	P14	3	25.9533	0.140119	0.0808977	0.539888	0.966057	0.365135	Ppia	wt	P14	3	20.51	0.130767	0.0754983	0.637577	0.481267	0.181902	5.44333	0.191659	0.110655	1.0793	0.407936
79	df5	Ki67	A6-L	mut	P14	3	29.1267	0.231805	0.133832	0.79585	1.24813	0.376327	Ppia	mut	P14	3	21.5767	0.0550757	0.031798	0.255256	0.5271	0.158926	7.55	0.238258	0.137558	1.35487	0.408509
80	df5	Ki67	A6-R	mut	P14	3	28.81	0.115326	0.0665833	0.400297	1.24813	0.376327	Ppia	mut	P14	3	22.0633	0.21362	0.123333	0.968211	0.5271	0.158926	6.74667	0.242762	0.140159	1.35487	0.408509
81	df5	Ki67	A6-RL	mut	P14	3	29.8833	0.116762	0.0674125	0.390726	1.24813	0.376327	Ppia	mut	P14	3	21.61	0.06245	0.0360555	0.288986	0.5271	0.158926	8.27333	0.132413	0.076449	1.35487	0.408509
82	df5	Ki67	B3-L	wt	P14	3	27.0233	0.0493288	0.02848	0.182542	0.966057	0.365135	Ppia	wt	P14	3	20.8433	0.0635085	0.0366667	0.304695	0.481267	0.181902	6.18	0.0804156	0.046428	1.0793	0.407936
83	df5	Ki67	B3-RR	mut	P14	3	27.03	0.04	0.023094	0.147984	1.24813	0.376327	Ppia	mut	P14	3	20.53	0.0818535	0.0472582	0.398702	0.5271	0.158926	6.5	0.0911043	0.0525991	1.35487	0.408509
84	df5	Ki67	B3-RRL	wt	P14	3	28.6933	0.172143	0.099387	0.599942	0.966057	0.365135	Ppia	wt	P14	3	21.79	0.0866025	0.05	0.397442	0.481267	0.181902	6.90333	0.1927	0.111255	1.0793	0.407936
85	df5	Yap_ex1-2	A2-2-L	mut	P14	3	27.2833	0.202567	0.116952	0.742456	0.398772	0.120234	Ppia	mut	P14	3	21.08	0.0888819	0.051316	0.421641	0.5271	0.158926	6.20333	0.221209	0.127715	0.660948	0.199283
86	df5	Yap_ex1-2	A2-2-R	wt	P14	3	26.94	0.138924	0.0802081	0.515681	0.324818	0.12277	Ppia	wt	P14	3	21.15	0.204206	0.117898	0.965512	0.481267	0.181902	5.79	0.246982	0.142595	0.580624	0.219455
87	df5	Yap_ex1-2	A2-2-RL	mut	P14	3	27.4267	0.110151	0.0635959	0.401622	0.398772	0.120234	Ppia	mut	P14	3	21.1467	0.0665833	0.0384419	0.314864	0.5271	0.158926	6.28	0.128712	0.0743117	0.660948	0.199283
88	df5	Yap_ex1-2	A2-2-RR	wt	P14	3	27.3667	0.166233	0.0959745	0.607428	0.324818	0.12277	Ppia	wt	P14	3	21.7133	0.0896289	0.0517472	0.412783	0.481267	0.181902	5.65333	0.188856	0.109036	0.580624	0.219455
89	df5	Yap_ex1-2	A3-3-L	wt	P14	3	26.7833	0.0404145	0.0233333	0.150894	0.324818	0.12277	Ppia	wt	P14	3	20.8333	0.0404145	0.0233333	0.19399	0.481267	0.181902	5.95	0.0571548	0.0329983	0.580624	0.219455
90	df5	Yap_ex1-2	A3-3-R	wt	P14	3	26.6933	0.0907377	0.0523874	0.339927	0.324818	0.12277	Ppia	wt	P14	3	20.8767	0.0585947	0.0338296	0.280671	0.481267	0.181902	5.81667	0.108012	0.062361	0.580624	0.219455
91	df5	Yap_ex1-2	A3-3-RL	mut	P14	3	27.53	0.0781025	0.0450925	0.2837	0.398772	0.120234	Ppia	mut	P14	3	21.09	0.0173205	0.01	0.0821266	0.5271	0.158926	6.44	0.08	0.046188	0.660948	0.199283
92	df5	Yap_ex1-2	A3-3-RRL	wt	P14	3	26.5667	0.0378594	0.0218581	0.142507	0.324818	0.12277	Ppia	wt	P14	3	20.51	0.130767	0.0754983	0.637577	0.481267	0.181902	6.05667	0.136137	0.0785988	0.580624	0.219455
93	df5	Yap_ex1-2	A6-L	mut	P14	3	27.4333	0.140119	0.0808977	0.510762	0.398772	0.120234	Ppia	mut	P14	3	21.5767	0.0550757	0.031798	0.255256	0.5271	0.158926	5.85667	0.150555	0.0869227	0.660948	0.199283
94	df5	Yap_ex1-2	A6-R	mut	P14	3	28.14	0.272213	0.157162	0.967353	0.398772	0.120234	Ppia	mut	P14	3	22.0633	0.21362	0.123333	0.968211	0.5271	0.158926	6.07667	0.346025	0.199778	0.660948	0.199283
95	df5	Yap_ex1-2	A6-RL	mut	P14	3	27.8567	0.161658	0.0933333	0.580321	0.398772	0.120234	Ppia	mut	P14	3	21.61	0.06245	0.0360555	0.288986	0.5271	0.158926	6.24667	0.173301	0.100056	0.660948	0.199283
96	df5	Yap_ex1-2	B3-L	wt	P14	3	26.4567	0.178979	0.103333	0.676497	0.324818	0.12277	Ppia	wt	P14	3	20.8433	0.0635085	0.0366667	0.304695	0.481267	0.181902	5.61333	0.189912	0.109646	0.580624	0.219455
97	df5	Yap_ex1-2	B3-RR	mut	P14	3	26.8967	0.0550757	0.031798	0.204768	0.398772	0.120234	Ppia	mut	P14	3	20.53	0.0818535	0.0472582	0.398702	0.5271	0.158926	6.36667	0.0986577	0.05696	0.660948	0.199283
98	df5	Yap_ex1-2	B3-RRL	wt	P14	3	27.1567	0.090185	0.0520683	0.332092	0.324818	0.12277	Ppia	wt	P14	3	21.79	0.0866025	0.05	0.397442	0.481267	0.181902	5.36667	0.125033	0.072188	0.580624	0.219455
99	df5	Yap_szymaniak	A2-2-L	mut	P14	3	25.5467	0.109697	0.0633333	0.429397	0.330476	0.0996422	Ppia	mut	P14	3	21.08	0.0888819	0.051316	0.421641	0.5271	0.158926	4.46667	0.141185	0.0815135	0.622132	0.18758
100	df5	Yap_szymaniak	A2-2-R	wt	P14	3	25.1367	0.0351188	0.0202759	0.139712	0.320214	0.12103	Ppia	wt	P14	3	21.15	0.204206	0.117898	0.965512	0.481267	0.181902	3.98667	0.207204	0.119629	0.578061	0.218487
101	df5	Yap_szymaniak	A2-2-RL	mut	P14	3	25.5167	0.0680686	0.0392994	0.266761	0.330476	0.0996422	Ppia	mut	P14	3	21.1467	0.0665833	0.0384419	0.314864	0.5271	0.158926	4.37	0.095219	0.0549747	0.622132	0.18758
102	df5	Yap_szymaniak	A2-2-RR	wt	P14	3	25.6233	0.0152753	0.00881917	0.0596146	0.320214	0.12103	Ppia	wt	P14	3	21.7133	0.0896289	0.0517472	0.412783	0.481267	0.181902	3.91	0.0909212	0.0524934	0.578061	0.218487
103	df5	Yap_szymaniak	A3-3-L	wt	P14	3	24.9567	0.0702377	0.0405518	0.281439	0.320214	0.12103	Ppia	wt	P14	3	20.8333	0.0404145	0.0233333	0.19399	0.481267	0.181902	4.12333	0.081035	0.0467856	0.578061	0.218487
104	df5	Yap_szymaniak	A3-3-R	wt	P14	3	24.9767	0.0288675	0.0166667	0.115578	0.320214	0.12103	Ppia	wt	P14	3	20.8767	0.0585947	0.0338296	0.280671	0.481267	0.181902	4.1	0.0653197	0.0377124	0.578061	0.218487
105	df5	Yap_szymaniak	A3-3-RL	mut	P14	3	25.8267	0.0503322	0.0290593	0.194885	0.330476	0.0996422	Ppia	mut	P14	3	21.09	0.0173205	0.01	0.0821266	0.5271	0.158926	4.73667	0.0532291	0.0307318	0.622132	0.18758
106	df5	Yap_szymaniak	A3-3-RRL	wt	P14	3	24.75	0.0458258	0.0264575	0.185155	0.320214	0.12103	Ppia	wt	P14	3	20.51	0.130767	0.0754983	0.637577	0.481267	0.181902	4.24	0.138564	0.08	0.578061	0.218487
107	df5	Yap_szymaniak	A6-L	mut	P14	3	25.79	0.01	0.0057735	0.0387747	0.330476	0.0996422	Ppia	mut	P14	3	21.5767	0.0550757	0.031798	0.255256	0.5271	0.158926	4.21333	0.0559762	0.0323179	0.622132	0.18758
108	df5	Yap_szymaniak	A6-R	mut	P14	3	26.2167	0.064291	0.0371184	0.24523	0.330476	0.0996422	Ppia	mut	P14	3	22.0633	0.21362	0.123333	0.968211	0.5271	0.158926	4.15333	0.223084	0.128798	0.622132	0.18758
109	df5	Yap_szymaniak	A6-RL	mut	P14	2	25.96	0.0565685	0.04	0.217907	0.330476	0.0996422	Ppia	mut	P14	3	21.61	0.06245	0.0360555	0.288986	0.5271	0.158926	4.35	0.0842615	0.0538516	0.622132	0.18758
110	df5	Yap_szymaniak	B3-L	wt	P14	3	24.8033	0.0960902	0.0554777	0.387409	0.320214	0.12103	Ppia	wt	P14	3	20.8433	0.0635085	0.0366667	0.304695	0.481267	0.181902	3.96	0.115181	0.0664998	0.578061	0.218487
111	df5	Yap_szymaniak	B3-RR	mut	P14	3	25.2333	0.051316	0.0296273	0.203366	0.330476	0.0996422	Ppia	mut	P14	3	20.53	0.0818535	0.0472582	0.398702	0.5271	0.158926	4.70333	0.0966092	0.0557773	0.622132	0.18758
112	df5	Yap_szymaniak	B3-RRL	wt	P14	3	25.4067	0.083865	0.0484195	0.33009	0.320214	0.12103	Ppia	wt	P14	3	21.79	0.0866025	0.05	0.397442	0.481267	0.181902	3.61667	0.120554	0.069602	0.578061	0.218487
113	df6	Col1a2	A2-2-L	mut	P14	3	16.9233	0.0503322	0.0290593	0.297413	0.589232	0.17766	Ppia	mut	P14	3	21.0067	0.0945163	0.054569	0.449935	0.515136	0.155319	-4.08333	0.107083	0.0618241	0.782662	0.235981
114	df6	Col1a2	A2-2-R	wt	P14	3	16.5367	0.0351188	0.0202759	0.21237	0.60242	0.227693	Ppia	wt	P14	3	21.01	0.043589	0.0251661	0.207468	0.524726	0.198328	-4.47333	0.0559762	0.0323179	0.798904	0.301957
115	df6	Col1a2	A2-2-RL	mut	P14	2	16.155	0.00707107	0.005	0.0437702	0.589232	0.17766	Ppia	mut	P14	3	21.03	0.0264575	0.0152753	0.125808	0.515136	0.155319	-4.875	0.0273861	0.0160728	0.782662	0.235981
116	df6	Col1a2	A2-2-RR	wt	P14	3	16.5133	0.0378594	0.0218581	0.229266	0.60242	0.227693	Ppia	wt	P14	3	21.75	0.101489	0.0585947	0.466616	0.524726	0.198328	-5.23667	0.108321	0.0625389	0.798904	0.301957
117	df6	Col1a2	A3-3-L	wt	P14	3	15.55	0.04	0.023094	0.257235	0.60242	0.227693	Ppia	wt	P14	3	20.7567	0.112398	0.0648931	0.541504	0.524726	0.198328	-5.20667	0.119304	0.0688799	0.798904	0.301957
118	df6	Col1a2	A3-3-R	wt	P14	3	15.7833	0.126623	0.0731057	0.802256	0.60242	0.227693	Ppia	wt	P14	3	20.89	0.19	0.109697	0.909526	0.524726	0.198328	-5.10667	0.228327	0.131825	0.798904	0.301957
119	df6	Col1a2	A3-3-RL	mut	P14	3	16.24	0.069282	0.04	0.426613	0.589232	0.17766	Ppia	mut	P14	3	20.9367	0.0907377	0.0523874	0.433391	0.515136	0.155319	-4.69667	0.114164	0.0659124	0.782662	0.235981
120	df6	Col1a2	A3-3-RRL	wt	P14	3	15.64	0.0781025	0.0450925	0.499377	0.60242	0.227693	Ppia	wt	P14	3	20.4833	0.130128	0.0751295	0.635288	0.524726	0.198328	-4.84333	0.151767	0.0876229	0.798904	0.301957
121	df6	Col1a2	A6-L	mut	P14	3	16.0633	0.0288675	0.0166667	0.179711	0.589232	0.17766	Ppia	mut	P14	3	21.1767	0.0814453	0.0470225	0.384599	0.515136	0.155319	-5.11333	0.0864099	0.0498888	0.782662	0.235981
122	df6	Col1a2	A6-R	mut	P14	3	17.1467	0.0776745	0.0448454	0.453001	0.589232	0.17766	Ppia	mut	P14	3	22.14	0.18	0.103923	0.813008	0.515136	0.155319	-4.99333	0.196044	0.113186	0.782662	0.235981
123	df6	Col1a2	A6-RL	mut	P14	3	16.5767	0.0896289	0.0517472	0.540693	0.589232	0.17766	Ppia	mut	P14	2	21.57	0.0141421	0.01	0.0655639	0.515136	0.155319	-4.99333	0.0907377	0.0527046	0.782662	0.235981
124	df6	Col1a2	B3-L	wt	P14	3	16.07	0.08	0.046188	0.497822	0.60242	0.227693	Ppia	wt	P14	3	21.0067	0.0416333	0.024037	0.198191	0.524726	0.198328	-4.93667	0.090185	0.0520683	0.798904	0.301957
125	df6	Col1a2	B3-RR	mut	P14	3	15.9567	0.011547	0.00666667	0.0723648	0.589232	0.17766	Ppia	mut	P14	3	20.62	0.0519615	0.03	0.251996	0.515136	0.155319	-4.66333	0.0532291	0.0307318	0.782662	0.235981
126	df6	Col1a2	B3-RRL	wt	P14	3	17.22	0.0264575	0.0152753	0.153644	0.60242	0.227693	Ppia	wt	P14	3	21.92	0.167033	0.0964365	0.762012	0.524726	0.198328	-4.7	0.169115	0.0976388	0.798904	0.301957
127	df6	Wnt2	A2-2-L	mut	P14	3	28.6767	0.115036	0.0664162	0.401149	0.60713	0.183057	Ppia	mut	P14	3	21.0067	0.0945163	0.054569	0.449935	0.515136	0.155319	7.67	0.148885	0.0859586	0.796224	0.24007
128	df6	Wnt2	A2-2-R	wt	P14	3	29.1167	0.15695	0.0906152	0.539039	0.629348	0.237871	Ppia	wt	P14	3	21.01	0.043589	0.0251661	0.207468	0.524726	0.198328	8.10667	0.162891	0.0940449	0.8194	0.309704
129	df6	Wnt2	A2-2-RL	mut	P14	3	28.8133	0.277909	0.160451	0.964515	0.60713	0.183057	Ppia	mut	P14	3	21.03	0.0264575	0.0152753	0.125808	0.515136	0.155319	7.78333	0.279165	0.161176	0.796224	0.24007
130	df6	Wnt2	A2-2-RR	wt	P14	3	29.74	0.108167	0.06245	0.363707	0.629348	0.237871	Ppia	wt	P14	3	21.75	0.101489	0.0585947	0.466616	0.524726	0.198328	7.99	0.148324	0.0856349	0.8194	0.309704
131	df6	Wnt2	A3-3-L	wt	P14	3	28.2933	0.0907377	0.0523874	0.320704	0.629348	0.237871	Ppia	wt	P14	3	20.7567	0.112398	0.0648931	0.541504	0.524726	0.198328	7.53667	0.144453	0.0834	0.8194	0.309704
132	df6	Wnt2	A3-3-R	wt	P14	3	28.79	0.06245	0.0360555	0.216916	0.629348	0.237871	Ppia	wt	P14	3	20.89	0.19	0.109697	0.909526	0.524726	0.198328	7.9	0.2	0.11547	0.8194	0.309704
133	df6	Wnt2	A3-3-RL	mut	P14	3	28.8167	0.0737111	0.0425572	0.255793	0.60713	0.183057	Ppia	mut	P14	3	20.9367	0.0907377	0.0523874	0.433391	0.515136	0.155319	7.88	0.116905	0.0674949	0.796224	0.24007
134	df6	Wnt2	A3-3-RRL	wt	P14	3	29.52	0.294618	0.170098	0.99803	0.629348	0.237871	Ppia	wt	P14	3	20.4833	0.130128	0.0751295	0.635288	0.524726	0.198328	9.03667	0.322077	0.185951	0.8194	0.309704
135	df6	Wnt2	A6-L	mut	P14	2	29.345	0.190919	0.135	0.650601	0.60713	0.183057	Ppia	mut	P14	3	21.1767	0.0814453	0.0470225	0.384599	0.515136	0.155319	8.16833	0.207565	0.142955	0.796224	0.24007
136	df6	Wnt2	A6-R	mut	P14	3	30.5667	0.117189	0.0676593	0.383389	0.60713	0.183057	Ppia	mut	P14	3	22.14	0.18	0.103923	0.813008	0.515136	0.155319	8.42667	0.214787	0.124007	0.796224	0.24007
137	df6	Wnt2	A6-RL	mut	P14	2	29.6	0.155563	0.11	0.525552	0.60713	0.183057	Ppia	mut	P14	2	21.57	0.0141421	0.01	0.0655639	0.515136	0.155319	8.03	0.156205	0.110454	0.796224	0.24007
138	df6	Wnt2	B3-L	wt	P14	2	29.045	0.120208	0.085	0.413869	0.629348	0.237871	Ppia	wt	P14	3	21.0067	0.0416333	0.024037	0.198191	0.524726	0.198328	8.03833	0.127214	0.0883333	0.8194	0.309704
139	df6	Wnt2	B3-RR	mut	P14	3	28.8167	0.141539	0.0817177	0.491171	0.60713	0.183057	Ppia	mut	P14	3	20.62	0.0519615	0.03	0.251996	0.515136	0.155319	8.19667	0.150776	0.0870504	0.796224	0.24007
140	df6	Wnt2	B3-RRL	wt	P14	3	30.1867	0.102632	0.0592546	0.339991	0.629348	0.237871	Ppia	wt	P14	3	21.92	0.167033	0.0964365	0.762012	0.524726	0.198328	8.26667	0.196044	0.113186	0.8194	0.309704
141	df7	Wnt2	A10-LL	mut	P14	2	30.625	0.176777	0.125	0.57723	0.350952	0.202622	Ppia	mut	P14	3	22.46	0.101489	0.0585947	0.451865	0.717173	0.41406	8.165	0.203838	0.138052	0.798439	0.460979
142	df7	Wnt2	A10-R	wt	P14	3	29.4633	0.115902	0.0669162	0.393378	0.298	0.17205	Ppia	wt	P14	3	21.18	0.0360555	0.0208167	0.170234	0.761944	0.439909	8.28333	0.121381	0.0700793	0.818146	0.472357
143	df7	Wnt2	A10-RL	wt	P14	3	30.0233	0.235867	0.136178	0.785613	0.298	0.17205	Ppia	wt	P14	3	22.1767	0.0750555	0.0433333	0.338444	0.761944	0.439909	7.84667	0.247521	0.142906	0.818146	0.472357
144	df7	Wnt2	E9-LL	wt	P14	3	29.5667	0.0981495	0.0566667	0.33196	0.298	0.17205	Ppia	wt	P14	3	20.68	0.01	0.0057735	0.0483559	0.761944	0.439909	8.88667	0.0986577	0.05696	0.818146	0.472357
145	df7	Wnt2	E9-R	mut	P14	3	30.1167	0.292632	0.168951	0.97166	0.350952	0.202622	Ppia	mut	P14	3	21.0267	0.102632	0.0592546	0.488104	0.717173	0.41406	9.09	0.310108	0.179041	0.798439	0.460979
146	df7	Wnt2b	A10-LL	mut	P14	2	32.625	0.0777817	0.055	0.238411	0.371231	0.2625	Ppia	mut	P14	3	22.46	0.101489	0.0585947	0.451865	0.717173	0.41406	10.165	0.127867	0.0803638	0.807558	0.490257
147	df7	Wnt2b	A10-R	wt	P14	2	31.69	0.0282843	0.02	0.089253	NA	NA	Ppia	wt	P14	3	21.18	0.0360555	0.0208167	0.170234	0.761944	0.439909	10.51	0.0458258	0.0288675	NA	NA
148	df7	Wnt2b	E9-R	mut	P14	2	32.1	0.0989949	0.07	0.308395	0.371231	0.2625	Ppia	mut	P14	3	21.0267	0.102632	0.0592546	0.488104	0.717173	0.41406	11.0733	0.142595	0.0917121	0.807558	0.490257
