# Supplementary material for: Dynamic transcriptional and epigenetic changes define postnatal tendon growth
Source: PLoS Genet. 2025 Nov 18;21(11):e1011902. doi: 10.1371/journal.pgen.1011902 (PMC12626336; doi:10.1371/journal.pgen.1011902)
Supplement: S4 Data — (XLSX) [file pgen.1011902.s012.xlsx]

## Sheet: Sheet1
Sample	Genotype	Image ID	Tissue Area (um^2)	Total Cells Count (Dapi)	Edu+ Cells	% Edu / Total Cells
Litter 1 Animal 1	CreER -	P14_EdU_CreER-_L1A1_ROI1	155670	536	12	2.23881
		P14_EdU_CreER-_L1A1_ROI2	146231	568	12	2.11268
		P14_EdU_CreER-_L1A1_ROI3	131746	474	7	1.47679			Average % Edu+ / Total Cell (DAPI)
Litter 1 Animal 2	CreER -	P14_EdU_CreER-_L1A2_ROI1	128701	156	4	2.5641			CreER-	CreER+
		P14_EdU_CreER-_L1A2_ROI2	117301	387	45	11.6279			1.94276	0.891342
		P14_EdU_CreER-_L1A2_ROI3	219353	675	12	1.77778			5.32326	2.28638
									3.00937	0.646062
Litter 1 Animal 3	CreER +	P14_EdU_CreER+_L1A3_ROI1	179725	661	10	1.51286			3.78937	2.38313
		P14_EdU_CreER+_L1A3_ROI2	187334	742	4	0.539084				2.67398
		P14_EdU_CreER+_L1A3_ROI3	231642	643	4	0.622084
								AVG	3.51619	1.77618
Litter 1 Animal 4	CreER -	P14_EdU_CreER-_L1A4_ROI1	148649	595	12	2.01681		STD	1.42275	0.934724
		P14_EdU_CreER-_L1A4_ROI2	208895	553	21	3.79747
		P14_EdU_CreER-_L1A4_ROI3	213617	809	26	3.21384
Litter 1 Animal 5	CreER -	P14_EdU_CreER-_L1A5_ROI1	199104	449	17	3.78619
		P14_EdU_CreER-_L1A5_ROI2		444	15	3.37838
		P14_EdU_CreER-_L1A5_ROI3	204895	452	19	4.20354
Litter 1 Animal 6	CreER +	P14_EdU_CreER+_L1A6_ROI1	182716	671	21	3.12966
		P14_EdU_CreER+_L1A6_ROI2	227767	812	12	1.47783
		P14_EdU_CreER+_L1A6_ROI3	176599	755	17	2.25166
Litter 2 Animal 1	CreER +	P14_EdU_CreER__L2A1_ROI1	164873	670	9	1.34328
		P14_EdU_CreER__L2A1_ROI2	186826	689	3	0.435414
		P14_EdU_CreER__L2A1_ROI3	183776	627	1	0.15949
Litter 2 Animal 2	CreER +	P14_EdU_CreER+_L2A2_ROI1	179166	588	15	2.55102
		P14_EdU_CreER+_L2A2_ROI2		385	12	3.11688
		P14_EdU_CreER+_L2A2_ROI3	148944	540	8	1.48148
Litter 2 Animal 3	CreER +	P14_EdU_CreER+_L2A3_ROI1		444	11	2.47748
		P14_EdU_CreER+_L2A3_ROI2	194726	715	9	1.25874
		P14_EdU_CreER+_L2A3_ROI3	142044	350	15	4.28571
