# Supplementary material for: Dynamic transcriptional and epigenetic changes define postnatal tendon growth
Source: PLoS Genet. 2025 Nov 18;21(11):e1011902. doi: 10.1371/journal.pgen.1011902 (PMC12626336; doi:10.1371/journal.pgen.1011902)
Supplement: S5 Data — (XLSX) [file pgen.1011902.s013.xlsx]

## Sheet: Mech. Properties_Snapshot
Body Mass										CSA
	CKO	Control			CKO	Control					CKO	Control			CKO	Control
	13.61	10.21		AVG	10.6344	10.6305					0.116239	0.0803462		AVG	0.11548	0.122109
	13.13	11.63		STD	2.36162	2.32357					0.131319	0.0989602		STD	0.0160832	0.0262644
	10.64	12.37									0.101788	0.0980177
	7.91	10.33									0.104615	0.107442
	12.57	9.48									0.125585	0.0779115
	6.77	7.84									0.0876504	0.168861
	11.3	10.61									0.140272	0.128805
	8.92	12.15									0.112705	0.131947
	10.86	11.71									0.119145	0.141686
		10.76										0.114825
		7.7										0.122522
		6.21										0.141843
		12.07										0.116396
		11.12										0.118752
		13.36										0.144906
		13.33										0.180877
		5.56										0.11027
		12.42										0.113333
		13.12										0.122365
UTS										Max Force
	CKO	Control			CKO	Control					CKO	Control			CKO	Control
	33.3028	46.8764		AVG	29.8553	32.2561					3.87108	3.76634		AVG	3.41212	3.61835
	29.0116	42.783		STD	5.9014	8.76454					3.80977	4.23381		STD	0.457319	0.637957
	39.085	46.6345									3.97837	4.57101
	26.9917	43.3046									2.82373	4.65275
	22.3422	32.1117									2.80585	2.50187
	36.3252	27.5548									3.18392	3.54921
	23.8819	31.1193									3.34996	4.10609
	27.9023	24.8515									3.32441	3.52111
		36.7383										4.21849
		28.1965										3.45469
		21.2942										3.02043
		27.5956										3.21202
		24.6695										3.57476
		26.4932										3.00255
		23.6191										2.89015
Modulus										Stiffness
	CKO	Control			CKO	Control					CKO	Control			CKO	Control
	209.327	179.648		AVG	107.972	101.075					6.95837	5.28211		AVG	5.45335	5.03396
	108.63	149.943		STD	51.0427	41.6725					5.86031	6.42605		STD	1.86482	1.33915
	136.226	79.4204									6.93433	4.17331
	54.6389	95.2786									2.90841	5.06921
	131.95	168.507									8.35086	5.0851
	87.6186	69.4737									4.00253	4.13558
	61.0842	58.089									4.07256	3.7514
	74.2995	134.597									4.53942	7.76557
		96.2748										4.40103
		105.316										5.97259
		48.7623										3.2766
		52.1349										2.83087
		75.7823										5.24778
		122.87										6.79799
		80.021										5.29426
