# Supplementary material for: Dynamic transcriptional and epigenetic changes define postnatal tendon growth
Source: PLoS Genet. 2025 Nov 18;21(11):e1011902. doi: 10.1371/journal.pgen.1011902 (PMC12626336; doi:10.1371/journal.pgen.1011902)
Supplement: S6 Data — (XLSX) [file pgen.1011902.s014.xlsx]

## Sheet: Summary
	Controls (CreER-)					Yap CKO (CreER+)								Control	YapCKO
Litter_Animal#	L1A3	L4A15	L5A16	L6A24		L1A2	L4A12	L5A17	L6A23			Pooled Samples		151	123
Collagen Fibril Diameter (nm)	151	82	147	185		123	152	134	132					31	130
	31	143	120	99		130	41	64	76					171	138
	171	139	134	155		138	156	123	37					85	129
	85	130	91	116		129	162	116	112					25	142
	25	84	124	164		142	113	66	146					39	155
	39	135	133	168		155	154	101	132					137	160
	137	121	94	144		160	155	52	95					134	88
	134	79	124	50		88	157	124	114					123	97
	123	153	56	159		97	133	123	79					135	169
	135	152	102	46		169	96	30	56					58	69
	58	135	111	104		69	155	75	123					50	137
	50	141	112	145		137	32	103	76					174	115
	174	81	109	89		115	135	99	115					155	159
	155	37	107	123		159	77	85	53					118	148
	118	111	80	84		148	85	138	132					56	149
	56	102	55	139		149	100	122	124					52	90
	52	135	142	164		90	149	50	108					166	75
	166	153	151	47		75	153	62	123					110	97
	110	160	53	134		97	93	132	94					44	135
	44	73	139	160		135	65	83	35					33	95
	33	117	139	132		95	112	75	138					140	161
	140	79	109	40		161	43	127	120					151	86
	151	142	142	137		86	163	128	36					152	117
	152	44	106	49		117	112	68	135					104	136
	104	36	46	155		136	177	67	131					43	142
	43	130	103	66		142	119	56	126					111	146
	111	68	121	48		146	85	123	132					67	147
	67	55	144	129		147	124	76	125					142	130
	142	127	97	181		130	45	39	58					180	88
	180	140	88	69		88	172	47	33					129	149
	129	137	68	40		149	148	133	51					38	117
	38	91	91	101		117	166	126	129					156	80
	156	119	113	66		80	78	94	61					33	123
	33	157	112	178		123	157	142	109					66	84
	66	123	38	166		84	121	102	61					142	103
	142	60	94	150		103	152	134	37					151	147
	151	137	129	151		147	32	86	40					133	113
	133	135	75	63		113	136	76	135					91	56
	91	112	63	162		56	96	103	89					66	56
	66	142	48	94		56	56	133	56					139	88
	139	130	102	134		88	159	98	29					136	104
	136	121	105	137		104	146	49	128					52	40
	52	134	41	38		40	135	110	69					125	134
	125	137	140	123		134	143	68	124					97	141
	97	146	39	182		141	146	115	92					79	138
	79	163	132	55		138	153	116	16					170	118
	170	51	132	45		118	169	83	135					39	69
	39	82	118	157		69	151	59	138					148	78
	148	121	111	111		78	25	125	67					47	118
	47	114	112	167		118	176	75	64					149	94
	149	145	124	107		94	101	17	135					67	120
	67	108	125	162		120	88	105	73					147	133
	147	90	110	103		133	168	51	101					136	40
	136	110	124	105		40	44	104	133					59	50
	59	68	100	169		50	158	84	41					105	155
	105	130	126	71		155	170	61	122					139	120
	139	83	133	167		120	96	106	45					89	150
	89	24	105	159		150	149	126	99					112	133
	112	39	90	47		133	141	39	107					37	103
	37	96	120	35		103	66	43	138					87	117
	87	51	148	101		117	39	125	125					46	105
	46	61	117	49		105	34	119	50					41	117
	41	84	110	137		117	95	108	89					162	150
	162	25	85	127		150	164	126	74					119	126
	119	141	97	147		126	116	100	104					72	93
	72	96	62	168		93	113	106	93					120	137
	120	97	127	66		137	126	95	133					117	100
	117	131	112	118		100	153	45	40					128	111
	128	81	77	95		111	152	24	148					167	116
	167	139	83	54		116	111	112	46					70	134
	70	109	100	62		134	162	53	121					88	72
	88	133	120	47		72	166	63	82					113	142
	113	95	119	54		142	167	63	149					83	35
	83	113	134	120		35	92	97	122					58	136
	58	35	102	165		136	167	131	44					79	84
	79	123	139	127		84	34	121	147					71	138
	71	141	75	143		138	35	113	112					164	141
	164	70	64	52		141	60	34	73					116	127
	116	125	144	154		127	44	82	143					180	108
	180	42	134	42		108	98	112	98					160	54
	160	114	36	132		54	152	123	63					75	20
	75	98	96	158		20	141	115	151					194	141
	194	163	146	99		141	130	86	103					167	143
	167	118	110	170		143	142	63	86					139	109
	139	39	67	172		109	124	102	147					95	142
	95	79	39	178		142	92	103	146					39	55
	39	39	139	111		55	100	59	96					35	153
	35	134	129	40		153	76	99	113					91	151
	91	131	115	142		151	113	83	42					74	47
	74	54	144	184		47	73	62	86					78	139
	78	42	129	130		139	58	76	56					126	154
	126	69	128	47		154	151	80	135					76	36
	76	135	135	106		36	143	125	92					155	94
	155	80	95	55		94	57	115	140					98	148
	98	73	145	55		148	46	85	107					33	139
	33	113	151	109		139	106	17	59					128	94
	128	62	56	51		94	97	76	52					123	154
	123	102	93	100		154	172	119	54					61	160
	61	99	116	129		160	84	130	89					87	64
	87	77	46	106		64	159	13	58					161	40
	161	155	81	79		40	134	20	137					58	75
	58	109	132	74		75	47	104	122					70	156
	70	163	46	154		156	85	127	133					71	157
	71	31	122	116		157	163	126	102					144	145
	144	139	161	50		145	154	102	83					132	39
	132	125	78	150		39	64	125	79					153	141
	153	101	130	47		141	87	89	121					135	141
	135	39	114	144		141	35	51	97					156	137
	156	41	149	104		137	81	73	99					19	45
	19	75	41	124		45	39	89	94					160	127
	160	118	94	41		127	74	41	129					92	44
	92	159	61	138		44	69	43	58					130	45
	130	126	139	55		45	155	90	65					172	148
	172	76	59	26		148	123	47	78					52	153
	52	89	122	44		153	99	131	118					170	66
	170	99	152	68		66	151	68	131					89	165
	89	75	113	83		165	159	109	106					132	31
	132	59	129	52		31	80	51	97					159	62
	159	61	101	151		62	153	105	84					104	132
	104	106	91	164		132	88	42	125					77	97
	77	114	131	76		97	60	83	104					88	35
	88	107	40	185		35	120	109	77					125	163
	125	154	33	88		163	32	66	115					161	134
	161	132	138	118		134	162	140	137					157	143
	157	92	59	51		143	134	129	121					29	154
	29	98	117	154		154	175	120	138					144	90
	144	110	84	161		90	140	92	129					150	116
	150	102	110	103		116	120	133	52					39	41
	39	113	95	108		41	101	90	128					128	41
	128	69	121	98		41	153	105	83					62	114
	62	164	69	113		114	87	93	41					155	139
	155	103	126	86		139	77	98	88					86	152
	86	58	135	53		152	81	64	105					116	144
	116	46	119	153		144	107	64	59					31	97
	31	57	116	158		97	44	64	133					131	148
	131	171	121	55		148	164	48	39					162	95
	162	74	31	126		95	55	141	109					129	105
	129	159	142	173		105	141	41	96					104	71
	104	95	137	37		71	169	76	128					35	86
	35	135	138	82		86	41	104	116					163	141
	163	146	137	134		141	29	100	131					63	138
	63	148	145	104		138	161	76	65					88	55
	88	166	52	161		55	114	44	96					170	165
	170	142	157	87		165	30	104	127					38	127
	38	132	148	31		127	128	100	114					88	148
	88	135	123	136		148	124	84	86					159	106
	159	113	76	139		106	103	142	52					150	128
	150	166	138	166		128	61	97	135					55	152
	55	127	123	55		152	119	58	134					144	123
	144	42	54	117		123	158	54	95					107	149
	107	124	115	152		149	106	128	98					125	125
	125	154	126	146		125	185	74	79					109	135
	109	88	91	44		135	93	124	71					142	160
	142	111	143	80		160	159	40	46					110	131
	110	135	132	33		131	139	59	146					153	60
	153	161	79	162		60	61	101	59					192	124
	192	116	75	66		124	159	116	131					154	123
	154	133	108	81		123	129	74	119					162	145
	162	160	137	77		145	132	111	68					61	138
	61	90	160	148		138	46	127	77					146	65
	146	106	86	82		65	117	90	133					154	101
	154	85	145	82		101	88	35	146					130	70
	130	36	145	163		70	122	111	60					130	80
	130	141	138	48		80	78	90	34					144	116
	144	93	106	160		116	174	96	138					56	140
	56	142	106	100		140	166	69	131					123	84
	123	132	141	166		84	142	109	119					96	135
	96	159	133	150		135	95	108	59					121	125
	121	158	143	47		125	85	136	79					73	129
	73	46	44	119		129	113	97	129					53	134
	53	137	63	132		134	160	123	125					43	144
	43	102	135	53		144	29	112	137					103	159
	103	46	124	136		159	161	93	60					113	68
	113	151	81	134		68	188	81	46					123	145
	123	114	138	90		145	71	82	143					162	158
	162	69	106	178		158	59	81	131					147	165
	147	113	83	151		165	131	62	85					114	158
	114	51	83	165		158	104	122	120					132	138
	132	61	119	85		138	157	125	95					114	168
	114	54	89	71		168	120	117	107					77	42
	77	133	127	101		42	169	128	125					94	111
	94	144	136	112		111	36	134	131					147	96
	147	173	142	169		96	129	123	118					44	137
	44	153	40	124		137	91	122	51					124	127
	124	95	122	147		127	172	59	117					122	132
	122	143	142	166		132	87	85	113					136	140
	136	147	89	170		140	65	64	78					140	45
	140	145	138	44		45	49	139	115					108	160
	108	43	116	72		160	155	117	61					84	119
	84	124	131	162		119	126	48	113					88	163
	88	34	34	127		163	154	147	79					33	97
	33	150	92	162		97	137	106	120					98	150
	98	65	127	37		150	43	121	64					95	148
	95	101	137	159		148	143	92	69					161	121
	161	150	116	166		121	149	101	146					84	135
	84	61	143	155		135	126	84	74					149	85
	149	111	145	116		85	82	41	120					42	99
	42	115	148	162		99	129	145	73					107	112
	107	108	145	170		112	110	50	63					83	150
	83	136	132	128		150	90	56	111					116	61
	116	117	131	82		61	178	115	88					113	143
	113	126	101	70		143	104	120	85					127	93
	127	115	133	64		93	162	76	91					69	59
	69	144	144	83		59	68	107	140					106	28
	106	123	45	102		28	148	84	59					158	151
	158	126	150	161		151	73	104	130					48	145
	48	138	156	130		145	52	93	119					92	161
	92	80	111	125		161	137	137	139					132	157
	132	107	124	137		157	141	92	103					137	94
	137	122	146	129		94	75	97	89					141	89
	141	123	131	90		89	153	50	46					100	142
	100	126	97	89		142	96	137	92					121	142
	121	132	152	164		142	154	76	80					157	52
	157	118	62	103		52	152	122	140					130	67
	130	84	136	148		67	85	97	88					106	148
	106	158	137	167		148	152	80	83					129	161
	129	161	146	140		161	96	40	130					68	123
	68	150	83	51		123	80	81	89					47	150
	47	102	111	112		150	125	114	67					137	146
	137	153	116	107		146	171	72	127					118	121
	118	147	122	109		121	48	85	70					154	121
	154	142	83	41		121	132	98	101					148	130
	148	122	92	50		130	58	79	106					84	180
	84	120	113	99		180	49	67	93					171	142
	171	85	77	32		142	44	37	132					155	108
	155	87	97	78		108	118	66	142					159	80
	159	69	98	167		80	174	94	39					105	141
	105	69	130	57		141	172	79	117					63	132
	63	99	67	129		132	163	86	103					41	78
	41	82	95	107		78	166	127	76					160	111
	160	149	126	108		111	168	91	80					161	138
	161	87	118	135		138	163	90	99					140	74
	140	164	122	140		74	162	69	127					26	44
	26	78	132	56		44	43	129	49					152	96
	152	58	129	54		96	49	71	125					120	175
	120	110	53	167		175	163	102	49					157	113
	157	64	134	121		113	71	77	110					62	122
	62	153	139	153		122	49	89	86					129	138
	129	101	93	115		138	112	69	70					44	121
	44	118	125	99		121	130	113	92					104	132
	104	108	111	170		132	124	88	134					133	92
	133	89	167	153		92	121	123	134					80	141
	80	118	134	77		141	162	109	116					86	102
	86	142	133	64		102	104	120	70					83	35
	83	131	150	146		35	177	75	141					62	148
	62	44	124	174		148	179	109	44					147	120
	147	155	145	174		120	60	104	119					48	137
	48	85	140	176		137	163	86	118					104	52
	104	110	41	64		52	162	107	90					41	138
	41	68	85	98		138	167	134	135					52	128
	52	76	75	135		128	39	105	36					135	139
	135	153	74	121		139	151	84	54					171	150
	171	29	120	64		150	116	115	120					147	120
	147	137	140	169		120	53	102	81					112	122
	112	96	72	115		122	133	94	79					133	66
	133	135	115	84		66	44	48	113					72	87
	72	132	84	170		87	49	38	122					115	130
	115	114	119	164		130	44	28	70					140	164
	140	80	131	115		164	152	130	151					129	121
	129	107	121	39		121	170	65	30					82	158
	82	107	126	49		158	57	92	147					104	77
	104	113	137	172		77	166	124	110					137	108
	137	93	135	41		108	103	101	101					114	137
	114	69	144	155		137	37	106	117					146	62
	146	54	124	94		62	102	82	60					67	112
	67	64	67	55		112	74	50	76					119	105
	119	140	105	122		105	159	51	33					144	144
	144	144	135	41		144	99	53	129					166	133
	166	123	99	78		133	41	33	134					85	75
	85	137	89	41		75	169	144	59					114	112
	114	76	59	136		112	156	122	148					31	148
	31	87	77	119		148	47	124	137					49	168
	49	140	137	99		168	131	119	42					158	156
	158	143	77	141		156	52	55	154					65	68
	65	76	92	127		68	40	67	64					188	80
	188	140	92	98		80	140	131	37					41	156
	41	122	75	77		156	65	78	73					124	112
	124	141	78	126		112	149	84	109					110	100
	110	145	87	74		100	153	105	118					44	154
	44	139	96	167		154	37	106	116					113	150
	113	137	114	114		150	184	31	123					185	131
	185	61	117	127		131	37	136	132					161	139
	161	155	129	179		139	173	103	107					132	117
	132	98	150	58		117	74	86	159					147	109
	147	118	46	150		109	169	80	121					65	153
	65	119	86	115		153	104	99	149					83	63
	83	150	106	127		63	79	68	64					117	65
	117	133	77	30		65	187	94	138					78	91
	78	123	120	112		91	162	89	148					85	129
	85	47	85	110		129	171	69	131					138	89
	138	149	99	70		89	58	119	81					157	78
	157	128	128	167		78	38	125	65					88	127
	88	137	111	101		127	118	84	98					86	147
	86	108	78	118		147	90	134	98					93	131
	93	107	144	127		131	40	121	135					122	63
	122	99	100	180		63	172	69	123					61	120
	61	107	146	80		120	43	118	105					137	128
	137	160	135	85		128	45	126	109					86	59
	86	57	58	154		59	94	86	105					153	93
	153	90	144	66		93	49	115	91					113	118
	113	133	90	72		118	126	69	152					132	144
	132	51	118	134		144	76	140	114					94	68
	94	42	140	128		68	151	122	112					105	105
	105	145	150	80		105	63	81	132					93	100
	93	130	109	119		100	160	101	126					29	150
	29	57	82	119		150	94	73	149					60	149
	60	95	124	124		149	168	137	136					84	51
	84	111	93	138		51	63	79	90					130	153
	130	135	132	133		153	95	62	123					103	143
	103	120	116	84		143	30	99	148					137	60
	137	51	144	100		60	51	120	82					60	105
	60	144	124	133		105	113	42	77					145	144
	145	117	120	46		144	97	123	52					127	158
	127	63	83	119		158	137	43	102					151	138
	151	121	115	144		138	44	142	70					153	46
	153	83	98	157		46	157	60	35					147	107
	147	71	156	148		107	91	98	78					121	127
	121	102	134	176		127	125	98	77					121	135
	121	103	108	136		135	85	73	67					134	141
	134	51	143	124		141	97	70	28					163	134
	163	159	142	97		134	57	147	43					65	91
	65	137	118	147		91	80	87	92					107	62
	107	33	82	153		62	59	51	92					86	129
	86	142	152	56		129	68	80	118					89	124
	89	154	89	61		124	109	139	156					132	154
	132	109	96	110		154	94	102	82					79	99
	79	96	51	100		99	161	104	88					113	109
	113	168	115	40		109	143	38	83					122	30
	122	22	136	142		30	78	141	90					119	125
	119	136	135	149		125	157	43	140					82	154
	82	68	112	22		154	176	44	139					65	154
	65	138	98	125		154	190	55	109					142	119
	142	65	147	132		119	94	128	109					103	170
	103	151	123	106		170	101	61	141					38	76
	38	108	89	126		76	123	69	145					47	180
	47	146	87	137		180	111	57	59					145	62
	145	78	142	159		62	140	76	60					149	79
	149	155	74	80		79	156	142	115					143	105
	143	145	52	163		105	163	64	85					78	173
	78	43	155	106		173	122	123	73					176	158
	176	149	82	110		158	136	76	68					113	101
	113	80	68	129		101	93	68	71					115	144
	115	133	96	178		144	69	126	94					127	119
	127	34	136	48		119	55	56	111					153	113
	153	38	112	90		113	40	91	130					151	114
	151	106	85	160		114	147	102	117					155	97
	155	114	80	127		97	107	81	85					130	140
	130	155	60	130		140	40	94	121					131	127
	131	101	139	82		127	159	48	120					132	170
	132	157	135	77		170	31	137	146					122	112
	122	138	111	128		112	117	79	58					140	139
	140	41	123	109		139	108	31	155					116	107
	116	125	99	122		107	130	98	101					98	109
	98	55	121	146		109	157	93	85					106	104
	106	110	59	183		104	102	140	78					154	88
	154	143	80	136		88	126	34	53					103	130
	103	74	95	144		130	167	106	149					139	103
	139	176	82	66		103	105	109	137					140	150
	140	150	134	118		150	70	31	44					70	109
	70	90	105	145		109	135	58	94					81	119
	81	153	40	133		119	157	63	44					152	90
	152	39	101	68		90	173	126	58					145	140
	145	176	129	170		140	127	104	139					70	153
	70	71	138	117		153	65	73	102					106	125
	106	155	78	145		125	56	97	106					144	76
	144	41	125	72		76	162	89	131					135	143
	135	171	100	140		143	101	133	120					136	90
	136	156	44	160		90	107	96	107					95	65
	95	81	38	108		65	152	131	123					51	93
	51	65	134	76		93	136	52	112					82	125
	82	149	120	139		125	101	56	43					65	112
	65	159	101	92		112	137	111	131					175	87
	175	144	130	79		87	100	125	79					74	146
	74	160	75	179		146	102	132	116					90	115
	90	33	105	156		115	149	101	134					71	155
	71	164	132	118		155	128	106	131					166	160
	166	141	87	48		160	104	128	109					140	80
	140	152	90	135		80	107	144	86					143	46
	143	148	129	186		46	145	78	45					133	42
	133	116	149	25		42	57	104	132					113	75
	113	124	144	114		75	171	101	60					32	139
	32	64	101	58		139	134	88	88					81	94
	81	165	90	45		94	127	115	102					136	110
	136	131	100	59		110	127	38	105					154	118
	154	90	156	114		118	136	93	54					124	62
	124	90	138	83		62	98	100	43					139	58
	139	160	116	132		58	35	39	97					128	134
	128	41	47	25		134	149	115	87					67	110
	67	150	36	132		110	162	51	142					87	104
	87	93	131	142		104	119	118	87					101	88
	101	107	75	132		88	142	120	113					148	100
	148	124	142	98		100	146	67	73					152	89
	152	164	120	138		89	98	136	92					102	154
	102	76	80	66		154	57	128	137					62	147
	62	105	139	53		147	101	118	49					150	72
	150	153	56	152		72	150	131	125					104	113
	104	113	67	74		113	156	127	65					107	88
	107	90	80	147		88	173	96	61					110	94
	110	140	72	39		94	41	137	38					128	131
	128	116	59	164		131	168	110	136					122	82
	122	129	114	39		82	119	77	120					41	82
	41	99	117	165		82	106	64	99					140	139
	140	154	84	139		139	82	120	62					123	140
	123	131	144	146		140	77	103	61					145	143
	145	86	123	155		143	99	86	107					153	144
	153	159	154	133		144	98	41	43					81	165
	81	128	105	105		165	160	122	65					106	158
	106	135	126	66		158	97	69	77					100	122
	100	51	114	82		122	120	112	100					156	141
	156	139	43	58		141	168	102	85					139	123
	139	99	146	108		123	169	90	93					143	139
	143	109	82	148		139	179	47	100					137	74
	137	142	101	51		74	73	129	103					143	134
	143	147	136	141		134	42	105	135					33	60
	33	48	147	139		60	115	73	108					100	145
	100	69	123	162		145	173	49	94					137	114
	137	170	130	101		114	49	135	54					148	98
	148	97	84	62		98	94	141	52					124	72
	124	138	80	174		72	94	77	73					92	117
	92	144	91	158		117	154	139	141					71	156
	71	153	156	134		156	158	113	72					84	99
	84	144	86	88		99	132	95	82					90	95
	90	89	110	122		95	136	71	115					131	156
	131	81	104	153		156	74	77	127					165	40
	165	77	78	150		40	134	65	163					148	122
	148	149	100	128		122	169	129	138					91	101
	91	83	132	94		101	85	69	104					126	152
	126	153	40	112		152	105	123	35					136	67
	136	56	139	135		67	101	127	130					79	104
	79	151	157	127		104	145	62	75					164	59
	164	87	66	47		59	104	139	120					93	136
	93	157	142	158		136	148	67	62					98	122
	98	111	83	137		122	139	50	110					60	77
	60	159	73	163		77	143	138	145					121	80
	121	130	140	105		80	146	110	109					123	156
	123	80	106	123		156	117	103	150					94	78
	94	47	161	178		78	46	97	145					148	70
	148	162	34	173		70	91	123	135					165	106
	165	155	129	143		106	129	128	33					169	154
	169	74	95	131		154	64	54	94					125	58
	125	59	135	125		58	129	102	122					153	126
	153	134	69	41		126	163	86	39					152	74
	152	178	120	150		74	44	56	127					103	150
	103	94	59	93		150	139	115	83					141	146
	141	128	108	179		146	125	122	124					153	151
	153	148	117	39		151	142	144	139					123	85
	123	98	136	73		85	169	144	72					122	90
	122	138	120	39		90	98	137	112					108	45
	108	158	136	40		45	84	45	99					141	98
	141	157	76	38		98	135	155	52					98	98
	98	137	32	76		98	174	61	116					142	137
	142	126	151	124		137	93	43	97					112	125
	112	75	99	47		125	102	138	123					167	26
	167	104	137	114		26	61	122	118					71	156
	71	74	116	44		156	159	154	156					143	157
	143	149	47	167		157	145	109	69					139	110
	139	96	123	117		110	154	147	78					113	38
	113	165	107	80		38	108	42	74					157	49
	157	73	72	30		49	75	47	71					138	116
	138	166	129	168		116	157	122	140					86	144
	86	140	80	84		144	126	129	112					124	145
	124	156	134	178		145	58	127	36					108	52
	108	151	91	159		52	159	134	143					154	149
	154	113	79	82		149	152	107	57					118	165
	118	126	153	94		165	91	114	30					136	158
	136	45	95	64		158	54	127	122					99	127
	99	153	51	177		127	60	147	60					139	101
	139	138	77	72		101	66	111	132					136	74
	136	48	110	157		74	127	85	132					131	108
	131	36	52	139		108	85	101	130					148	67
	148	139	91	166		67	134	110	141					110	141
	110	162	137	34		141	171	90	77					152	113
	152	132	105	172		113	89	73	150					168	68
	168	91	53	187		68	128	133	138					79	87
	79	148	91	176		87	171	143	99					157	146
	157	153	128	108		146	164	85	142					158	126
	158	47	77	109		126	151	139	119					161	125
	161	112	80	188		125	156	40	64					57	63
	57	33	141	53		63	122	137	152					141	83
	141	151	154	87		83	81	94	133					140	106
	140	44	104	114		106	111	135	153					173	91
	173	39	107	139		91	115	127	121					121	129
	121	105	121	152		129	97	156	96					114	153
	114	71	90	46		153	120	156	63					98	145
	98	173	71	168		145	136	143	148					56	98
	56	99	127	132		98	175	100	147					124	114
	124	154	58	34		114	143	95	118					170	105
	170	127	79	51		105	75	139	108					153	48
	153	75	49	152		48	119	135	129					120	146
	120	135	124	54		146	89	102	145					114	102
	114	89	54	86		102	119	132	117					92	124
	92	155	83	117		124	172	74	119					99	94
	99	59	144	139		94	184	107	80					120	87
	120	86	104	43		87	92	137	92					166	118
	166	146	95	48		118	175	129	76					127	170
	127	136	98	107		170	135	54	102					122	92
	122	108	114	170		92	143	42	138					148	156
	148	69	33	28		156	170	143	133					137	129
	137	144	52	156		129	111	73	83					141	82
	141	155	82	66		82	105	133	95					122	60
	122	89	146	58		60	117	44	102					78	105
	78	165	54	119		105	176	134	152					96	73
	96	109	123	87		73	85	159	71					123	108
	123	143	109	119		108	180	79	146					129	136
	129	59	79	139		136	122	120	115					109	110
	109	34	125	43		110	168	14	133					149	140
	149	66	127	76		140	179	125	125					123	173
	123	133	92	53		173	155	142	39					120	160
	120	86	120	102		160	156	78	28					140	48
	140	98	93	44		48	169	121	69					132	71
	132	165	88	166		71	35	49	125					132	102
	132	117	140	70		102	129	112	94					157	159
	157	98	117	106		159	173	79	129					166	56
	166	131	95	158		56	162	129	94					131	122
	131	125	94	74		122	174	89	139					142	72
	142	120	79	129		72	146	101	40					127	37
	127	75	169	65		37	111	124	136					150	141
	150	154	129	155		141	142	43	64					106	29
	106	70	129	101		29	148	111	69					90	93
	90	159	142	59		93	176	28	104					165	40
	165	141	89	92		40	179	112	133					89	122
	89	139	123	138		122	59	44	132					171	144
	171	53	109	44		144	140	144	83					152	112
	152	118	74	176		112	101	105	151					152	57
	152	45	80	62		57	136	143	92					109	75
	109	116	134	45		75	136	129	99					171	108
	171	144	135	154		108	89	152	67					53	121
	53	166	56	51		121	103	158	148					180	104
	180	115	99	142		104	109	41	117					94	139
	94	174	97	134		139	153	126	118					146	145
	146	98	138	186		145	72	131	57					81	140
	81	48	61	97		140	134	102	85					91	108
	91	114	88	109		108	166	101	140					109	130
	109	37	116	158		130	107	115	136					106	142
	106	141	108	137		142	168	108	100					129	89
	129	155	51	179		89	152	156	100					162	129
	162	105	47	61		129	113	164	89					74	20
	74	86	118	142		20	169	128	81					149	25
	149	63	59	171		25	93	138	148					99	160
	99	46	121	150		160	98	158	71					17	119
	17	144	115	100		119	162	133	166					161	88
	161	115	117	190		88	167	134	149					22	149
	22	116	87	117		149	78	58	137					128	43
	128	95	128	145		43	147	134	141					167	57
	167	105	75	74		57	156	135	150					116	33
	116	36	139	90		33	98	121	131					150	128
	150	150	99	151		128	162	82	154					137	129
	137	147	106	50		129	94	100	117					81	159
	81	164	105	118		159	139	136	53					134	42
	134	152	95	153		42	152	134	83					72	111
	72	128	155	75		111	114	120	72					118	95
	118	130	67	109		95	94	91	124					72	65
	72	145	97	28		65	75	62	98					157	37
	157	115	52	89		37	76	125	50					157	125
	157	40	43	152		125	74	106	128					80	127
	80	176	89	98		127	107	99	149					104	105
	104	86	104	35		105	159	58	88					136	141
	136	153	93	118		141	115	139	121					142	77
	142	160	147	156		77	134	150	140					152	147
	152	150	148	86		147	59	72	115					131	137
	131	99	113	114		137	113	113	58					153	163
	153	152	125	168		163	121	127	129					153	156
	153	155	120	96		156	79	139	128					64	147
	64	68	131	155		147	67	54	60					66	154
	66	89	82	162		154	126	104	78					150	85
	150	135	48	50		85	158	123	118					116	103
	116	149	89	45		103	100	109	71					151	40
	151	113	95	145		40	127	52	122					107	90
	107	125	116	129		90	160	123	137					85	158
	85	84	132	142		158	155	122	134					116	162
	116	147	151	119		162	150	125	89					146	134
	146	76	129	163		134	85	107	138					116	143
	116	133	130	168		143	94	77	116					168	103
	168	72	35	62		103	151	123	125					157	152
	157	105	49	120		152	101	47	123					123	50
	123	91	126	70		50	154	35	145					138	128
	138	105	112	29		128	112	123	74					159	104
	159	75	140	154		104	75	152	77					123	149
	123	100	146	185		149	162	104	74					109	142
	109	159	89	31		142	98	142	56					103	157
	103	40	71	37		157	161	109	101					131	161
	131	124	108	70		161	121	62	112					116	139
	116	137	101	122		139	178	121	107					108	138
	108	135	31	169		138	87	148	74					104	108
	104	59	142	45		108	162	125	129					107	81
	107	123	144	107		81	51	138	153					118	121
	118	51	127	154		121	121	86	108					130	132
	130	128	94	30		132	26	158	105					90	60
	90	157	104	24		60	63	87	66					42	154
	42	76	128	29		154	115	57	97					76	150
	76	166	107	115		150	55	151	126					74	98
	74	52	98	77		98	36	84	132					138	140
	138	64	98	51		140	112	107	111					46	85
	46	158	38	61		85	111	108	139					75	110
	75	151	114	94		110	99	76	96					94	135
	94	148	127	168		135	21	105	82					103	97
	103	135	146	94		97	151	160	128					106	127
	106	116	137	109		127	63	60	147					120	36
	120	154	128	108		36	51	108	115					32	55
	32	88	60	117		55	39	88	62					124	118
	124	152	57	123		118	113	95	58					74	135
	74	111	73	140		135	37	39	47					49	142
	49	124	111	67		142	51	114	113					135	109
	135	148	142	159		109	122	137	111					133	39
	133	119	103	94		39	113	110	42					121	56
	121	106	119	146		56	97	101	81					138	130
	138	157	62	20		130	158	96	87					129	89
	129	143	123	46		89	55	127	52					55	65
	55	126	121	154		65	52	81	21					103	93
	103	72	116	114		93	112	157	135					124	146
	124	40	67	163		146	115	151	36					87	150
	87	168	76	139		150	119	30	77					87	57
	87	160	146	61		57	122	148	138					88	59
	88	71	158	76		59	149	98	35					143	60
	143	47	147	145		60	132	149	84					51	151
	51	103	149	53		151	153	111	136					123	159
	123	158	141	126		159	69	115	125					121	144
	121	120	40	44		144	142	126	127					84	141
	84	89	34	40		141	140	143	126					44	111
	44	50	34	146		111	124	114	120					46	109
	46	134	73	125		109	146	44	108					112	156
	112	73	122	92		156	48	42	147					113	123
	113	42	141	52		123	139	99	148					80	43
	80	72	150	114		43	115	153	154					120	138
	120	80	123	129		138	58	160	136					98	149
	98	123	129	39		149	129	47	133					103	96
	103	110	138	156		96	116	134	154					91	135
	91	114	147	158		135	107	143	46					126	156
	126	170	84	115		156	135	50	113					76	85
	76	155	93	62		85	133	110	53					47	37
	47	83	118	124		37	139	108	79					133	140
	133	72	139	109		140	155	118	92					97	78
	97	96	149	42		78	96	144	105					45	139
	45	119	61	37		139	149	36	66					41	158
	41	131	135	49		158	114	52	103					90	96
	90	51	140	163		96	30	114	133					128	162
	128	103	122	64		162	22	148	122					118	161
	118	97	154	90		161	52	123	137					141	63
	141	71	43	29		63	46	111	47					123	122
	123	149	39	47		122	50	109	133					94	62
	94	107	118	90		62	142	43	113					129	95
	129	75	85	33		95	80	87	129					98	43
	98	152	132	93		43	48	147	77					135	55
	135	85	101	164		55	178	97	142					48	109
	48	94	120	148		109	111	109	112					54	105
	54	109	129	143		105	117	156	81					120	53
	120	96	44	157		53	129	98	68					125	54
	125	118	90	96		54	123	114	50					68	60
	68	142	64	146		60	147	145	130					42	52
	42	123	83	44		52	104	126	128					140	145
	140	107	123	81		145	151	129	40					59	149
	59	124	40	133		149	98	102	137					129	135
	129	115	60	132		135	145	126	105					91	150
	91	81	90	115		150	159	58	130					79	85
	79	94	103	140		85	118	85	56					89	153
	89	136	42	93		153	92	99	105					99	67
	99	42	139	38		67	98	132	126					103	112
	103	51	64	85		112	86	75	132					24	159
	24	112	108	59		159	100	90	41					59	125
	59	40	124	64		125	137	127	117					69	165
	69	157	120	70		165	65	157	113					46	156
	46	34	70	114		156	161	131	145					78	163
	78	42	88	90		163	141	130	57					28	109
	28	129	66	40		109	115	96	139					96	144
	96	114	56	98		144	100	101	134					59	85
	59	100	102	47		85	44	91	96					38	67
	38	71	58	80		67	114	131	103					42	137
	42	92	135	55		137	106	134	139					93	143
	93	133	49	63		143	129	36	64					64	80
	64	100	129	57		80	32	45	119					122	133
	122	100	147	85		133	66	85	85					52	135
	52	53	148	145		135	90	107	125					113	119
	113	155	33	35		119	127	120	115					93	91
	93	44	128	164		91	161	130	94					55	94
	55	59	61	44		94	30	132	141					72	131
	72	44	40	101		131	98	142	51					71	42
	71	135	40	110		42	145	43	114					130	109
	130	47	105	146		109	152	60	132					57	132
	57	84	122	112		132	28	59	32					40	132
	40	80	129	69		132	51	158	65					111	146
	111	106	104	88		146	124	126	125					102	37
	102	116	76	72		37	153	44	108					69	115
	69	148	122	66		115	45	152	45					108	88
	108	119	41	42		88	154	43	102					79	135
	79	57	111	136		135	147	149	123					32	141
	32	119	111	113		141	130	103	120					40	84
	40	85	78	156		84	92	137	136					71	66
	71	117	101	50		66	77	56	126					49	118
	49	122	149	136		118	114	143	128					88	151
	88	156	91	123		151	118	96	123					36	93
	36	148	89	129		93	165	132	104					106	143
	106	110	67	150		143	88	152	78					67	98
	67	140	124	75		98	43	71	50					124	92
	124	58	145	142		92	147	63	136					62	174
	62	66	46	93		174	152	143	131					47	92
	47	153	137	90		92	80	132	81					103	47
	103	94	54	119		47	129	93	128					138	143
	138	81	85	38		143	36	122	135					141	153
	141	160	53	136		153	125	153	119					31	136
	31	72	112	112		136	136	43	104					103	111
	103	137	78	121		111	97	48	124					113	24
	113	136	140	133		24	50	144	127					36	69
	36	124	77	157		69	52	100	119					76	136
	76	130	93	92		136	147	109	138					99	42
	99	66	151	135		42	80	131	97					84	116
	84	65	75	66		116	137	109	134					113	166
	113	119	59	147		166	148	106	133					92	80
	92	133	143	95		80	68	64	138					83	112
	83	41	60	104		112	35	142	131					119	94
	119	46	89	123		94	147	156	142					112	74
	112	111	127	13		74	149	82	104					118	45
	118	119	48	128		45	105	157	127					26	62
	26	83	75	124		62	114	129	63					65	148
	65	62	118	128		148	47	140	63					95	97
	95	131	100	93		97	116	52	95					43	103
	43	144	133	138		103	51	38	134					127	116
	127	48	69	90		116	93	92	87					97	137
	97	138	86	126		137	98	56	38					103	123
	103	131	64	130		123	117	125	105					45	51
	45	138	70	45		51	154	30	78					41	98
	41	138	114	88		98	152	138	56					119	148
	119	80	55	56		148	144	57	84					123	118
	123	44	143	57		118	137	111	121					124	162
	124	92	135	75		162	112	79	116					116	136
	116	39	113	90		136	123	92	108					120	107
	120	126	102	37		107	138	121	33					90	92
	90	62	115	153		92	49	110	127					143	157
	143	143	90	130		157	107	137	110					83	52
	83	135	124	47		52	142	139	116					44	109
	44	56	117	157		109	128	71	81					39	134
	39	69	82	81		134	75	85	126					77	61
	77	86	98	32		61	140	120	131					123	103
	123	101	90	48		103	132	89	96					102	167
	102	65	39	68		167	117	145	45					82	70
	82	129	54	42		70	106	102	130					64	78
	64	82	145	142		78	114	58	133					64	56
	64	34	103	80		56	108	71	100					110	152
	110	132	101	129		152	119	73	93					113	168
	113	145	93	109		168	91	75	64					76	153
	76	76	145	125		153	145	140	106					87	78
	87	144	30	68		78	147	124	75					95	116
	95	79	146	135		116	91	43	113					46	155
	46	91	44	154		155	129	132	97					57	35
	57	153	97	90		35	34	115	137					57	90
	57	117	141	77		90	123	166	48					136	163
	136	76	106	129		163	142	150	52					128	147
	128	61	30	89		147	38	137	140					76	85
	76	132	109	100		85	77	80	128					69	91
	69	36	110	48		91	39	74	142					122	97
	122	111	60	172		97	147	142	120					128	75
	128	129	68	68		75	49	112	53					57	107
	57	102	75	130		107	41	85	46					47	48
	47	109	74	124		48	71	119	33					127	155
	127	128	108	90		155	152	105	31					48	153
	48	138	46	132		153	55	127	87					29	159
	29	144	108	93		159	151	95	103					97	108
	97	133	116	131		108	45	158	105					46	77
	46	117	71	47		77	64	128	115					148	127
	148	153	72	180		127	91	72	35					57	112
	57	70	129	143		112	145	147	59					118	138
	118	92	144	98		138	55	138	109					99	107
	99	146	144	74		107	95	115	118					113	122
	113	80	149	161		122	125	70	58					36	139
	36	51	114	63		139	105	109	51					129	111
	129	123	104	109		111	37	145	116					126	176
	126	78	79	31		176	153	135	129					138	46
	138	129	144	152		46	110	134	118					44	173
	44	100	105	48		173	134	60	118					75	138
	75	132	50	130		138	86	51	103					135	57
	135	142	47	154		57	146	88	40					46	131
	46	113	52	129		131	37	108	76					46	125
	46	79	152	29		125	48	39	135					47	86
	47	72	56	95		86	169	133	155					86	177
	86	107	105	153		177	51	130	121					79	140
	79	81	100	141		140	48	128	150					115	127
	115	98	98	32		127	141	138	123					57	170
	57	78	123	60		170	147	76	44					61	108
	61	80	127	153		108	158	96	70					61	131
	61	44	121	86		131	174	122	142					121	143
	121	137	105	90		143	89	151	110					57	117
	57	95	124	112		117	129	146	60					40	150
	40	82	117	76		150	42	115	73					135	69
	135	122	148	40		69	157	158	67					75	156
	75	145	81	117		156	95	151	119					53	46
	53	66	115	144		46	149	63	117					118	115
	118	146	35	105		115	58	142	104					55	166
	55	153	109	98		166	46	96	73					98	125
	98	139	51	66		125	137	143	145					50	162
	50	109	47	100		162	137	83	120					39	95
	39	101	38	58		95	39	81	82					92	123
	92	89	113	86		123	45	127	55					113	35
	113	39	124	100		35	42	163	122					51	144
	51	152	93	87		144	144	107	122					109	81
	109	146	28	39		81	133	25	53					133	58
	133	66	76	143		58	36	113	40					46	146
	46	85	95	144		146	134	151	100					148	91
	148	88	46	138		91	38	49	41					38	61
	38	125	153	106		61	40	17	65					62	134
	62	159	57	60		134	150	13	90					96	56
	96	55	78	27		56	41	16	144					129	110
	129	130	133	143		110	127	18	85					102	117
	102	53	148	145		117	131	128	121					97	134
	97	134	82	139		134	117	147	121					121	167
	121	85	61	68		167	61	111	140					91	41
	91	168	104	139		41	157	135	91					94	99
	94	83	139	117		99	76	129	143					66	29
	66	146	105	119		29	67	111	49					57	154
	57	86	139	138		154	157	32	114					88	108
	88	85	109	36		108	57	125	73					116	70
	116	140	126	55		70	150	126	110					116	93
	116	160	128	98		93	44	84	143					128	100
	128	127	114	133		100	87	62	122					52	46
	52	160	117	109		46	136	38	75					133	166
	133	151	90	129		166	129	115	54					123	152
	123	158	126	17		152	107	118	62					109	95
	109	159	73	95		95	129	52	123					27	42
	27	84	76	87		42	59	132	98					60	70
	60	112	107	62		70	135	67	114					80	48
	80	112	60	95		48	94	101	108					91	99
	91	152	136	101		99	55	102	91					71	158
	71	159	76	92		158	38	75	114					129	152
	129	128	105	80		152	90	50	88					107	67
	107	67	49	34		67	114	131	60					109	47
	109	97	126	29		47	78	80	71					70	162
	70	109	133	120		162	144	138	67					70	162
	70	94	64	126		162	106	111	88					65	69
	65	40	86	123		69	129	144	98					89	112
	89	127	39	153		112	108	121	83					139	151
	139	73	41	111		151	106	89	104					131	155
	131	95	117	96		155	46	105	140					120	117
	120	136	129	64		117	132	33	55					57	62
	57	98	86	109		62	142	45	62					66	152
	66	65	99	151		152	130	141	129					123	138
	123	124	136	107		138	100	133	121					131	42
	131	49	129	70		42	147	130	145					74	168
	74	124	87	121		168	157	16	65					142	45
	142	106	79	143		45	89	137	117					133	68
	133	163	138	30		68	110	144	83					116	134
	116	147	74	109		134	111	103	69					134	100
	134	108	148	142		100	67	149	42					136	37
	136	93	115	160		37	84	137	89					45	138
	45	104	46	138		138	137	145	133					35	93
	35	156	116	153		93	122	72	58					43	95
	43	119	27	95		95	36	80	129					115	140
	115	101	84	52		140	139	86	42					127	166
	127	110	113	89		166	132	113	135					115	104
	115	35	112	75		104	153	132	58					79	145
	79	139	151	131		145	106	134	93					104	85
	104	128	100	142		85	53	29	119					116	177
	116	135	142	143		177	139	13	122					102	123
	102	127	62	87		123	112	143	133					101	68
	101	101	110	97		68	127	92	62					53	156
	53	128	48	79		156	151	83	38					139	83
	139	98	83	73		83	120	132	79					101	84
	101	68	44	56		84	97	114	135					131	129
	131	120	60	106		129	56	66	59					42	145
	42	90	62	125		145	166	99	126					57	44
	57	70	129	160		44	167	124	78					89	145
	89	49	73	44		145	101	82	140					120	173
	120	129	161	89		173	66	142	138					95	142
	95	67	129	130		142	166	69	108					62	189
	62	101	87	99		189	129	128	134					78	166
	78	80	136	145		166	91	144	135					102	49
	102	159	122	89		49	134	40	132					111	37
	111	142	128	95		37	49	91	86					140	117
	140	144	163	89		117	152	147	124					126	163
	126	169	80	103		163	100	63	79					87	46
	87	64	56	104		46	77	106	27					157	49
	157	94	72	145		49	125	44	93					40	172
	40	57	124	148		172	126	120	69					42	49
	42	113	96	39		49	108	133	128					138	55
	138	53	47	43		55	144	125	140					83	115
	83	124	47	74		115	107	44	131					61	119
	61	58	53	112		119	81	67	111					127	71
	127	69	106	159		71	98	74	99					77	78
	77	68	76	83		78	122	140	120					134	146
	134	75	124	114		146	104	143	127					80	128
	80	145	84	56		128	52	69	128					135	101
	135	119	70	128		101	154	63	28					86	157
	86	82	134	142		157	115	133	124					76	126
	76	155	70	30		126	42	44	142					124	82
	124	130	137	153		82	62	43	35					119	77
	119	112	24	109		77	152	48	43					80	115
	80	150	108	93		115	122	74	54					124	38
	124	116	65	137		38	64	132	64					84	163
	84	149	54	135		163	39	119	69					100	139
	100	131	98	126		139	131	46	35					119	118
	119	65	46	126		118	35	125	84					37	117
	37	158	141	86		117	155	69	119					129	164
	129	47	141	139		164	88	56	115					145	155
	145	70	92	110		155	152	77	102					58	114
	58	146	126	152		114	150	48	80					38	125
	38	96	47	120		125	64	139	82					37	126
	37	131	141	130		126	89	119	123					105	42
	105	44	97	102		42	99	51	125					36	153
	36	125	109	77		153	157	155	87					90	139
	90	83	137	101		139	147	71	79					106	136
	106	76	139	80		136	148	33	126					111	67
	111	114	43	118		67	147	66	95					87	109
	87	98	53	129		109	44	140	39					100	122
	100	134	131	88		122	44	42	99					115	156
	115	133	56	103		156	145	51	60					56	34
	56	89	138	93		34	60	114	68					79	129
	79	92	113	131		129	84	96	147					55	130
	55	57	112	119		130	52	130	26					72	163
	72	105	86	41		163	91	91	111					135	126
	135	155	108	153		126	83	58	53					130	150
	130	90	53	85		150	108	138	139					100	47
	100	75	61	86		47	36	138	93					62	128
	62	110	151	83		128	39	96	143					56	109
	56	37	55	133		109	160	118	102					62	37
	62	135	86	52		37	107	104	104					101	171
	101	84	69	52		171	69	91	119					127	157
	127	149	108	94		157	127	28	114					124	51
	124	102	108	139		51	145	147	67					102	40
	102	147	150	157		40	11	102	82					89	58
	89	105	131	75		58	165	149	76					77	80
	77	142	130	58		80	106	129	46					71	56
	71	87	128	118		56	168	143	138					56	158
	56	109	112	83		158	109	134	87					113	94
	113	49	119	107		94	104	68	67					130	136
	130	87	47	64		136	129	45	44					98	142
	98	143	78	62		142	99	86	130					71	102
	71	157	145	164		102	145	131	39					125	144
	125	66	103	150		144	115	73	75					59	135
	59	112	95	119		135	76	83	105					58	104
	58	135	111	72		104	69	89	140					92	92
	92	81	101	127		92	109	101	65					82	111
	82	56	106	129		111	95	137	100					89	154
	89	143	147	149		154	158	122	92					78	137
	78	57	126	44		137	139	130	94					68	181
	68	153	82	79		181	149	38	59					63	122
	63	109	49	89		122	74	104	36					59	142
	59	120	131	78		142	183	83	41					30	47
	30	82	149	159		47	44	97	137					117	96
	117	72	64	51		96	57	42	116					126	168
	126	137	58	33		168	100	61	145					55	29
	55	89	15	119		29	160	25	114					122	29
	122	121	13	159		29	76	76	49					39	30
	39	140	66	91		30	124	51	51					56	141
	56	98	99	70		141	135	158	117					91	141
	91	121	79	46		141	60	136	49					95	71
	95	43	27	115		71	39	101	56					105	61
	105	129	32	32		61	51	116	98					58	147
	58	97	124	93		147	122	115	50					135	47
	135	136	85	124		47	154	50	59					91	148
	91	101	134	139		148	124	43	121					65	40
	65	114	101	156		40	41	133	129					82	130
	82	65	65	146		130	92	120	84					71	83
	71	117	39	27		83	37	93	135					99	156
	99	158	115	92		156	72	127	102					68	151
	68	43	138	63		151	110	98	146					55	79
	55	125	114	40		79	136	67	84					112	73
	112	133	101	140		73	110	35	69					96	138
	96	112	55	104		138	119	111	113					70	141
	70	155	120	141		141	151	115	112					85	151
	85	156	57	100		151	148	114	118					105	90
	105	138	63	119		90	149	51	137					116	154
	116	88	92	142		154	170	163	160					71	125
	71	126	113	136		125	130	27	133					68	34
	68	108	90	84		34	144	145	75					131	121
	131	133	78	159		121	44	140	138					52	54
	52	98	86	28		54	53	148	134					128	168
	128	148	86	87		168	157	114	116					50	115
	50	140	86	90		115	36	27	116					51	139
	51	36	86	67		139	45	143	140					49	105
	49	135	86	80		105	127	88	127					129	145
	129	113	86	102		145	77	144	116					105	59
	105	54	125	37		59	60	20	126					93	41
	93	158	43	64		41	41	18	130					38	47
	38	131	127	129		47	151	76	58					67	124
	67	109	124	38		124	41	120	137					97	46
	97	157	78	66		46	103	104	60					142	141
	142	147	44	121		141	158	137	144					111	138
	111	109	106	51		138	94	138	66					56	47
	56	91	117	41		47	160	86	142					118	94
	118	132	49	49		94	43	92	94					104	38
	104	87	84	43		38	128	137	99					78	153
	78	158	49	93		153	49	80	131					101	61
	101	154	61	171		61	139	38	37					41	42
	41	57	132	83		42	73	77	37					79	126
	79	128	103	174		126	125	83	152					45	156
	45	120	61	55		156	131	42	111					105	86
	105	141	34	90		86	137	136	116					83	144
	83	128	52	112		144	48	51	81					143	149
	143	163	64	150		149	95	120	113					122	146
	122	140	75	164		146	103	150	117					129	74
	129	149	127	144		74	140	59	87					51	149
	51	78	94	134		149	85	147	84					84	125
	84	107	73	67		125	112	98	103					68	154
	68	125	127	52		154	91	142	126					139	157
	139	60	70	81		157	57	131	129					80	80
	80	137	108	60		80	132	74	119					134	123
	134	148	96	95		123	42	116	124					76	59
	76	146	83	113		59	33	81	117					67	108
	67	154	90	83		108	90	90	16					134	103
	134	44	82	42		103	136	114	88					130	150
	130	138	81	124		150	152	93	34					60	129
	60	100	88	118		129	86	82	59					46	124
	46	100	132	133		124	93	111	64					50	126
	50	73	97	103		126	55	34	89					75	62
	75	80	106	183		62	130	99	58					141	65
	141	154	100	166		65	110	39	92					44	40
	44	162	53	121		40	118	140	109					156	105
	156	85	61	180		105	67	45	110					120	150
	120	45	72	67		150	153	122	145					56	114
	56	72	89	154		114	56	151	108					125	66
	125	147	63	88		66	61	75	109					116	79
	116	156	103	132		79	150	125	128					100	116
	100	105	114	43		116	72	143	37					111	43
	111	75	140	82		43	58	107	115					98	29
	98	156	70	97		29	57	88	96					112	54
	112	160	84	100		54	98	137	128					63	137
	63	26	87	159		137	122	92	100					39	104
	39	137	109	117		104	156	105	130					96	146
	96	108	110	124		146	172	46	94					146	149
	146	151	66	95		149	162	65	79					109	112
	109	140	120	45		112	129	46	105					146	126
	146	166	106	86		126	145	43	49					78	29
	78	129	43	61		29	27	94	53					159	129
	159	34	79	144		129	77	36	59					77	121
	77	108	136	118		121	35	147	126					154	109
	154	168	104	69		109	86	132	129					66	54
	66	104	108	135		54	52	147	106					40	145
	40	145	101	48		145	114	96	99					142	144
	142	60	108	133		144	124	142	134					111	151
	111	95	102	127		151	124	138	57					99	87
	99	183	65	163		87	98	86	117					148	91
	148	148	96	78		91	68	85	53					109	94
	109	124	79	123		94	97	118	76					138	116
	138	117	64	26		116	110	135	121					81	157
	81	137	97	67		157	159	118	139					81	95
	81	82	90	136		95	137	112	121					89	97
	89	180	74	48		97	44	75	139					124	33
	124	52	86	109		33	156	85	85					125	65
	125	109	82	138		65	47	108	134					41	133
	41	73	107	138		133	134	127	112					108	130
	108	104	88	109		130	111	117	81					104	40
	104	85	118	95		40	62	85	97					114	150
	114	70	61	106		150	140	78	103					62	136
	62	68	60	59		136	78	93	81					126	142
	126	82	82	86		142	103	114	90					86	42
	86	130	121	40		42	106	103	51					48	39
	48	145	56	173		39	119	64	37					81	82
	81	41	94	104		82	124	88	118					42	63
	42	148	121	144		63	41	49	81					116	109
	116	154	108	71		109	125	103	71					55	159
	55	153	125	126		159	137	52	132					122	126
	122	77	36	148		126	68	111	72					123	97
	123	39	55	145		97	94	74	122					111	36
	111	117	111	144		36	146	138	110					44	138
	44	151	83	117		138	111	92	146					125	74
	125	93	110	177		74	91	43	111					123	154
	123	140	65	148		154	65	95	85					58	149
	58	85	99	37		149	94	140	137					136	165
	136	133	38	31		165	156	131	51					58	69
	58	65	35	135		69	145	53	137					120	58
	120	157	107	144		58	134	136	136					118	46
	118	141	125	72		46	107	139	37					150	41
	150	126	120	102		41	69	131	124					142	104
	142	124	104	106		104	28	96	75					54	48
	54	99	139	148		48	60	113	128					119	60
	119	85	99	134		60	61	122	112					87	38
	87	56	111	33		38	133	94	141					91	73
	91	58	101	97		73	66	76	37					135	51
	135	125	82	161		51	94	84	131					102	96
	102	119	129	153		96	77	151	108					95	102
	95	42	101	120		102	41	140	131					79	36
	79	159	57	147		36	129	106	115					110	144
	110	77	101	142		144	147	101	114					57	75
	57	68	127	44		75	111	92	97					68	105
	68	172	26	96		105	141	45	92					91	81
	91	154	112	154		81	85	58	117					58	159
	58	136	136	102		159	105	45	50					119	44
	119	119	46	161		44	155	79	88					49	148
	49	173	105	165		148	105	110	77					77	42
	77	136	42	111		42	84	126	87					8	112
	8	66	60	80		112	68	91	94					94	34
	94	167	39	147		34	144	108	150					60	122
	60	44	109	136		122	102	129	108					77	118
	77	158	55	46		118	107	76	136					138	106
	138	172	31	92		106	102	129	32					59	144
	59	107	66	110		144	132	140	71					89	83
	89	67	37	78		83	84	46	115					119	97
	119	72	72	183		97	92	139	105					45	90
	45	135	35	82		90	124	66	31					149	116
	149	80	106	111		116	86	148	135					71	35
	71	43	103	87		35	134	100	55					101	131
	101	135	55	75		131	30	132	88					112	133
	112	159	140	164		133	95	154	100					63	39
	63	165	66	134		39	92	142	92					38	133
	38	162	109	105		133	129	63	153					70	134
	70	158	112	121		134	132	40	89					39	152
	39	89	116	94		152	104	75	69					83	155
	83	152	64	58		155	140	68	41					47	35
	47	69	94	118		35	131	30	37					64	44
	64	167	119	182		44	107	76	117					60	162
	60	157	118	79		162	155	125	36					36	93
	36	151	121	165		93	113	50	95					131	57
	131	73	97	95		57	75	88	139					52	85
	52	142	76	115		85	151	100	78					103	64
	103	67	66	106		64	55	134	93					131	141
	131	70	119	178		141	135	33	79					145	157
	145	66	87	147		157	139	94	144					38	82
	38	55	60	109		82	119	56	47					53	44
	53	153	69	144		44	145	75	60					89	48
	89	42	104	69		48	139	50	131					54	105
	54	53	86	137		105	139	147	145					101	158
	101	175	86	161		158	127	92	103					43	98
	43	114	84	118		98	157	121	129					125	79
	125	55	107	105		79	47	97	100					121	160
	121	167	138	160		160	102	81	117					64	148
	64	60	132	56		148	139	138	44					64	47
	64	160	65	143		47	31	129	134					95	160
	95	114	19	127		160	110	45	136					23	149
	23	163	41	95		149	132	122	81					132	124
	132	146	148	100		124	61	32	78					59	116
	59	63	130	134		116	94	45	100					141	72
	141	144	120	87		72	152	81	133					41	127
	41	73	56	170		127	103	138	90					39	75
	39	112	92	146		75	143	102	54					81	92
	81	95	81	106		92	131	78	128					49	113
	49	158	127	107		113	71	99	141					33	57
	33	168	97	93		57	109	101	81					132	33
	132	139	109	145		33	64	77	100					122	38
	122	58	143	145		38	42	91	78					117	91
	117	162	64	99		91	124	92	96					135	44
	135	139	44	30		44	87	135	124					46	157
	46	60	73	37		157	84	94	137					120	103
	120	145	118	35		103	53	115	131					28	130
	28	132	89	159		130	131	95	63					69	98
	69	118	120	51		98	130	90	84					109	132
	109	152	121	56		132	35	107	119					52	79
	52	39	76	174		79	41	37	104					121	118
	121	113	109	119		118	151	134	36					135	140
	135	128	65	125		140	117	129	141					91	98
	91	118	41	170		98	149	44	44					100	121
	100	167	142	158		121	36	87	132					47	33
	47	163	70	189		33	63	133	101					49	44
	49	157	116	53		44	108	81	72					97	154
	97	145	115	142		154	54	80	125					126	63
	126	69	83	110		63	142	104	121					94	33
	94	171	124	64		33	49	47	142					110	107
	110	60	130	127		107	127	38	99					109	152
	109	148	98	172		152	56	139	99					102	133
	102	121	133	106		133	131	63	103					69	159
	69	163	97	117		159	79	129	80					113	46
	113	123	141	142		46	105	51	131					68	123
	68	95	122	50		123	79	152	114					46	123
	46	140	71	67		123	120	138	136					116	135
	116	137	102	113		135	127	49	69					107	147
	107	185	101	103		147	41	42	61					31	140
	31	104	74	42		140	39	38	117					137	159
	137	53	139	129		159	151	115	123					68	143
	68	107	81	90		143	51	77	148					35	150
	35	135	74	165		150	153	148	142					145	124
	145	90	139	131		124	66	91	128					57	135
	57	62	103	121		135	97	117	86					130	132
	130	152	71	138		132	91	89	127					58	115
	58	166	36	159		115	44	46	146					89	155
	89	152	131	154		155	129	135	58					130	126
	130	151	126	167		126	131	130	94					36	134
	36	37	72	105		134	97	51	110					92	112
	92	120	105	126		112	146	128	62					98	107
	98	147	137	129		107	56	110	47					47	150
	47	159	166	180		150	89	91	130					37	127
	37	46	44	179		127	163	140	144					42	118
	42	128	128	159		118	125	60	118					109	76
	109	158	113	109		76	86	50	38					118	136
	118	110	102	120		136	94	77	76					134	151
	134	159	84	42		151	83	117	37					108	87
	108	36	84	140		87	50	71	135					97	158
	97	151	118	165		158	121	85	128					58	135
	58	160	40	113		135	136	79	72					101	162
	101	145	78	101		162	87	125	101					40	67
	40	105	101	124		67	135	136	86					45	136
	45	141	131	58		136	49	88	70					129	151
	129	65	102	35		151	57	133	121					96	131
	96	103	101	38		131	55	81	124					138	151
	138	160	107	40		151	58	30	112					126	93
	126	131	112	122		93	71	145	32					138	140
	138	34	134	112		140	133	130	60					135	108
	135	178	56	146		108	60	136	75					79	73
	79	144	114	148		73	96	125	62					72	148
	72	58	101	45		148	153	75	132					140	52
	140	31	79	160		52	123	125	117					34	106
	34	163	71	155		106	80	120	74					45	37
	45	35	81	58		37	127	27	131					116	104
	116	134	114	67		104	69	13	131					141	61
	141	139	147	107		61	123	120	122					52	106
	52	166	145	62		106	99	85	83					114	105
	114	110	117	62		105	37	114	48					139	111
	139	117	101	134		111	88	39	111					46	52
	46	115	53	76		52	56	34	45					130	110
	130	116	124	52		110	78	109	146					66	95
	66	73	57	140		95	85	120	91					42	55
	42	86	40	128		55	110	91	145					102	74
	102	164	107	114		74	146	121	107					128	99
	128	164	73	132		99	89	126	55					75	153
	75	147	88	166		153	108	82	139					123	153
	123	44	104	138		153	36	106	90					102	82
	102	112	131	96		82	126	58	123					120	132
	120	135	116	140		132	101	140	106					87	65
	87	121	131	38		65	112	38	108					126	109
	126	169	39	116		109	116	128	45					80	145
	80	90	123	113		145	153	122	153					90	46
	90	57	88	92		46	49	97	123					96	153
	96	106	127	99		153	121	140	101					62	137
	62	137	122	116		137	136	122	58					37	62
	37	38	117	164		62	34	82	107					63	40
	63	121	65	173		40	38	131	44					129	150
	129	136	80	43		150	145	40	117					102	122
	102	130	100	100		122	126	117	108					106	65
	106	81	130	56		65	97	99	117					34	35
	34	161	94	83		35	127	129	38					63	105
	63	126	103	43		105	66	12	43					140	136
	140	49	44	90		136	61	14	99					91	142
	91	100	123	82		142	37	14	91					76	122
	76	131	83	49		122	147	78	100					67	30
	67	53	140	39		30	124	100	125					60	71
	60	100	75	156		71	129	126	126					119	100
	119	82	51	65		100	129	131	17					33	98
	33	122	115	117		98	49	106	140					62	98
	62	147	117	148		98	119	114	119					126	63
	126	117	149	54		63	163	76	120					75	145
	75	116	133	93		145	48	94	30					66	107
	66	111	135	51		107	107	111	45					63	85
	63	128	30	153		85	111	129	46					73	135
	73	102	113	144		135	122	48	142					77	47
	77	166	85	75		47	83	136	82					75	39
	75	95	71	69		39	84	24	66					141	104
	141	74	107	113		104	101	112	157					120	144
	120	33	134	151		144	119	127	98					52	151
	52	127	99	46		151	134	89	84					94	36
	94	72	129	113		36	118	130	127					42	89
	42	92	110	79		89	150	84	83					125	164
	125	137	130	30		164	75	132	128					149	84
	149	113	138	136		84	47	93	97					49	127
	49	103	92	107		127	127	135	136					124	105
	124	102	135	144		105	136	137	51					70	76
	70	156	100	141		76	138	126	86					117	140
	117	140	97	136		140	80	106	136					82	94
	82	125	119	91		94	118	112	144					156	125
	156	122	100	114		125	67	113	107					84	157
	84	133	137	120		157	75	92	73					118	112
	118	123	90	75		112	96	131	120					65	110
	65	164	68	102		110	114	141	80					138	35
	138	112	123	159		35	124	120	139					40	115
	40	144	103	39		115	131	120	133					146	61
	146	143	122	119		61	163	114	118					82	90
	82	131	87	159		90	104	130	103					114	148
	114	148	40	53		148	91	106	89					97	120
	97	116	39	43		120	143	155	127					49	99
	49	120	115	125		99	112	106	111					111	104
	111	143	130	115		104	87	40	100					130	159
	130	166	124	157		159	124	113	37					47	121
	47	131	144	48		121	36	55	60					56	131
	56	113	129	51		131	67	68	90					58	95
	58	116	91	121		95	129	135	75					71	123
	71	155	99	68		123	88	146	138					112	99
	112	148	134	131		99	108	82	87					100	106
	100	100	95	67		106	124	128	74					39	133
	39	157	157	72		133	106	75	61					104	85
	104	142	139	47		85	80	48	56					100	123
	100	57	42	73		123	101	36	109					56	168
	56	100	138	126		168	70	123	54					60	139
	60	136	117	63		139	115	131	123					39	98
	39	155	128	66		98	106	95	92					104	35
	104	148	141	38		35	90	128	112					117	49
	117	133	151	65		49	112	96	39					97	154
	97	69	150	94		154	85	134	129					111	31
	111	152	124	119		31	136	145	92					79	152
	79	84	38	72		152	121	144	117					97	158
	97	112	33	132		158		126	100					37	151
	37	134	147	49		151		128	147					60	159
	60	97	108	46		159		127	140					140	107
	140	93	131	147		107		132	90					137	46
	137	35	126	94		46		127	81					114	29
	114	137	151	100		29		148	82					127	142
	127	81	135	107		142		155	109					69	52
	69	155	120	45		52		154	118					85	81
	85	74	130	32		81		135	73					99	131
	99	44	131	63		131		121	100					124	161
	124	119	70	134		161		134	44					132	87
	132	86	129	46		87		145	55					105	111
	105	61	132	106		111		88	138					98	136
	98	151	108	116		136		57	90					115	47
	115	74	132	47		47		127	108					105	69
	105	145	96	45		69		135	37					76	53
	76	107	96	147		53		93	146					73	44
	73	66	90	94		44		93	138					82	82
	82	83	128	138		82		70	73					86	149
	86	137	75	110		149		77	134					97	143
	97	31	142	49		143		52	141					93	85
	93	155	108	163		85		92	74					82	90
	82	100	118	99		90		113	63					86	152
	86	98	137	115				146	125					71	41
	71	148	93	162				108	56					77	156
	77	114	113	147				102	79					72	162
	72	134	73					99	133					75	113
	75	139	167					99	97					86	154
	86	116	143					36	50					60	155
	60	167	131					95	131					140	157
	140	166	138					128	117					130	133
	130	54	96					54	115					95	96
	95		106					145	119					58	155
	58		148					146	88					133	32
	133		95					78	81					132	135
	132		102					37	35					59	77
	59		101					38	109					127	85
	127		61					102	128					53	100
	53		76					67	76					153	149
	153		96					114	49					63	153
	63		104					96	107					103	93
	103		89					106	121					71	65
	71		42					108	127					119	112
	119		137					62	46					152	43
	152		87					69	117					131	163
	131		81					110	59					73	112
	73		100					126	131					149	177
	149		126					50	52					128	119
	128		146					76	113					30	85
	30		134					67	35					34	124
	34		150					98	43					110	45
	110		61					35	124					75	172
	75		159					84	90					75	148
	75		74					31	95					50	166
	50		99					27	70					44	78
	44		117					93	120					119	157
	119		123					35	111					59	121
	59		123					87	90					60	152
	60		53					141	57					54	32
	54		92					93	73					78	136
	78		82					102	37					126	96
	126		109					76	72					156	56
	156		131					89	45					140	159
	140		97					90	99					64	146
	64		83					44	103					92	135
	92		127					148	96					132	143
	132		127					62	132					103	146
	103		131					57	58					36	153
	36		55					135	61					61	169
	61		103					140	130					126	151
	126		114					126	140					69	25
	69		126					114	99					97	176
	97		143					147	116					126	101
	126		123					112	108					130	88
	130		131					106	83					68	168
	68		136					94	132					81	44
	81		119					129	62					89	158
	89		136					135	55					60	170
	60		116					150	127					66	96
	66		145					51	106					130	149
	130		78					103	74					159	141
	159		154					91	18					46	66
	46		138					129	15					128	39
	128		117					91						66	34
	66		125					146						101	95
	101		124					96						108	164
	108		113					53						73	116
	73		92					110						95	113
	95		84					120						81	126
	81		132					117						51	153
	51		137					129						129	152
	129		70					142						100	111
	100		127					85						89	162
	89		115					151						132	166
	132		141					43						75	167
	75		117					95						139	92
	139		72					91						69	167
	69		74					106						118	34
	118		45					88						139	35
	139		145					94						81	60
	81		154					41						132	44
	132		99					121						79	98
	79		91					98						132	152
	132		90					89						80	141
	80		86					141						126	130
	126		68					83						40	142
	40		122					110						143	124
	143		145					60						94	92
	94		157					102						134	100
	134		89					153						139	76
	139		105					59						105	113
	105		91					76						108	73
	108		133					85						80	58
	80		136					15						61	151
	61		136					136						96	143
	96		121					143						99	57
	99		129					140						39	46
	39		86					37						43	106
	43		159					114						88	97
	88		129					121						116	172
	116		89					126						81	84
	81		93					43						122	159
	122		137					139						136	134
	136		47					142						46	47
	46		116					66						86	85
	86		124					120						102	163
	102		69					116						69	154
	69		97					113						126	64
	126		57					69						45	87
	45		73					124						140	35
	140		99					126						132	81
	132		120					113						66	39
	66		137					139						146	74
	146		56					104						146	69
	146		161					128						73	155
	73		68					44						77	123
	77		141					135						147	99
	147		153					76						128	151
	128		142					16						57	159
	57		104					48						50	80
	50		99					130						65	153
	65		140					36						124	88
	124		109					97						59	60
	59		70					87						137	120
	137		128					118						119	32
	119		120					143						147	162
	147		112					18						58	134
	58		131					9						45	175
	45		118					14						78	140
	78		128					14						46	120
	46		143					93						64	101
	64		79					119						76	153
	76		138					16						130	87
	130		139					127						81	77
	81		133					89						87	81
	87		118					151						116	107
	116		130					14						82	44
			128					109						143	164
			123					140						139	55
			121					128						130	141
			116					112						84	169
			139					120						135	41
			167					146						121	29
			142					123						79	161
			94					62						153	114
			53					77						152	30
			155					78						135	128
			91					32						141	124
			67					63						81	103
			138					117						37	61
			120					95						111	119
			39					50						102	158
			102					136						135	106
			61					115						153	185
			84					65						160	93
			40					143						73	159
			36					69						117	139
			89					136						79	61
			98					148						142	159
			117					103						44	129
			121					138						36	132
			104					81						130	46
			45					146						68	117
			145					113						55	88
			143					128						127	122
			38					131						140	78
			44					130						137	174
			147					116						91	166
			126					125						119	142
			99					99						157	95
			66					143						123	85
			118					147						60	113
			66					125						137	160
			39					40						135	29
			114					88						112	161
			109					125						142	188
			85					56						130	71
			132					132						121	59
			145					137						134	131
			49					80						137	104
			108					93						146	157
			99					122						163	120
			136					117						51	169
			39					85						82	36
			151					76						121	129
			151					118						114	91
			145					118						145	172
			134					119						108	87
			104					118						90	65
			70					117						110	49
			126					85						68	155
			54					131						130	126
			114					126						83	154
			128					81						24	137
			138					76						39	43
			46					140						96	143
			145					105						51	149
			65					75						61	126
			108					80						84	82
			84					50						25	129
			117					123						141	110
			40					83						96	90
			156					125						97	178
			114					123						131	104
			143					124						81	162
			144					129						139	68
			159					76						109	148
			124					83						133	73
			108					96						95	52
			101					134						113	137
			143					67						35	141
			139					132						123	75
			95					89						141	153
			112					41						70	96
			152					125						125	154
			79					122						42	152
			71					127						114	85
			83					126						98	152
			59					50						163	96
			66					117						118	80
			146					119						39	125
			100					131						79	171
			133					112						39	48
			127					143						134	132
			112					83						131	58
			45					84						54	49
			92					89						42	44
			69					131						69	118
			147					90						135	174
			134					43						80	172
			128					148						73	163
			52					121						113	166
			125					113						62	168
			117					71						102	163
			119					132						99	162
			100					116						77	43
			96					58						155	49
			122					128						109	163
			142					147						163	71
			106					57						31	49
			132					128						139	112
			149					44						125	130
			50					138						101	124
			135					111						39	121
			69					89						41	162
			134					140						75	104
			126					106						118	177
			116					121						159	179
			134					45						126	60
			156					116						76	163
			33					91						89	162
			123					131						99	167
								127						75	39
								138						59	151
								113						61	116
								43						106	53
								89						114	133
								128						107	44
								133						154	49
								49						132	44
								26						92	152
								112						98	170
								140						110	57
								151						102	166
								113						113	103
								104						69	37
								107						164	102
								86						103	74
								138						58	159
								33						46	99
								77						57	41
								128						171	169
								80						74	156
								39						159	47
														95	131
														135	52
														146	40
														148	140
														166	65
														142	149
														132	153
														135	37
														113	184
														166	37
														127	173
														42	74
														124	169
														154	104
														88	79
														111	187
														135	162
														161	171
														116	58
														133	38
														160	118
														90	90
														106	40
														85	172
														36	43
														141	45
														93	94
														142	49
														132	126
														159	76
														158	151
														46	63
														137	160
														102	94
														46	168
														151	63
														114	95
														69	30
														113	51
														51	113
														61	97
														54	137
														133	44
														144	157
														173	91
														153	125
														95	85
														143	97
														147	57
														145	80
														43	59
														124	68
														34	109
														150	94
														65	161
														101	143
														150	78
														61	157
														111	176
														115	190
														108	94
														136	101
														117	123
														126	111
														115	140
														144	156
														123	163
														126	122
														138	136
														80	93
														107	69
														122	55
														123	40
														126	147
														132	107
														118	40
														84	159
														158	31
														161	117
														150	108
														102	130
														153	157
														147	102
														142	126
														122	167
														120	105
														85	70
														87	135
														69	157
														69	173
														99	127
														82	65
														149	56
														87	162
														164	101
														78	107
														58	152
														110	136
														64	101
														153	137
														101	100
														118	102
														108	149
														89	128
														118	104
														142	107
														131	145
														44	57
														155	171
														85	134
														110	127
														68	127
														76	136
														153	98
														29	35
														137	149
														96	162
														135	119
														132	142
														114	146
														80	98
														107	57
														107	101
														113	150
														93	156
														69	173
														54	41
														64	168
														140	119
														144	106
														123	82
														137	77
														76	99
														87	98
														140	160
														143	97
														76	120
														140	168
														122	169
														141	179
														145	73
														139	42
														137	115
														61	173
														155	49
														98	94
														118	94
														119	154
														150	158
														133	132
														123	136
														47	74
														149	134
														128	169
														137	85
														108	105
														107	101
														99	145
														107	104
														160	148
														57	139
														90	143
														133	146
														51	117
														42	46
														145	91
														130	129
														57	64
														95	129
														111	163
														135	44
														120	139
														51	125
														144	142
														117	169
														63	98
														121	84
														83	135
														71	174
														102	93
														103	102
														51	61
														159	159
														137	145
														33	154
														142	108
														154	75
														109	157
														96	126
														168	58
														22	159
														136	152
														68	91
														138	54
														65	60
														151	66
														108	127
														146	85
														78	134
														155	171
														145	89
														43	128
														149	171
														80	164
														133	151
														34	156
														38	122
														106	81
														114	111
														155	115
														101	97
														157	120
														138	136
														41	175
														125	143
														55	75
														110	119
														143	89
														74	119
														176	172
														150	184
														90	92
														153	175
														39	135
														176	143
														71	170
														155	111
														41	105
														171	117
														156	176
														81	85
														65	180
														149	122
														159	168
														144	179
														160	155
														33	156
														164	169
														141	35
														152	129
														148	173
														116	162
														124	174
														64	146
														165	111
														131	142
														90	148
														90	176
														160	179
														41	59
														150	140
														93	101
														107	136
														124	136
														164	89
														76	103
														105	109
														153	153
														113	72
														90	134
														140	166
														116	107
														129	168
														99	152
														154	113
														131	169
														86	93
														159	98
														128	162
														135	167
														51	78
														139	147
														99	156
														109	98
														142	162
														147	94
														48	139
														69	152
														170	114
														97	94
														138	75
														144	76
														153	74
														144	107
														89	159
														81	115
														77	134
														149	59
														83	113
														153	121
														56	79
														151	67
														87	126
														157	158
														111	100
														159	127
														130	160
														80	155
														47	150
														162	85
														155	94
														74	151
														59	101
														134	154
														178	112
														94	75
														128	162
														148	98
														98	161
														138	121
														158	178
														157	87
														137	162
														126	51
														75	121
														104	26
														74	63
														149	115
														96	55
														165	36
														73	112
														166	111
														140	99
														156	21
														151	151
														113	63
														126	51
														45	39
														153	113
														138	37
														48	51
														36	122
														139	113
														162	97
														132	158
														91	55
														148	52
														153	112
														47	115
														112	119
														33	122
														151	149
														44	132
														39	153
														105	69
														71	142
														173	140
														99	124
														154	146
														127	48
														75	139
														135	115
														89	58
														155	129
														59	116
														86	107
														146	135
														136	133
														108	139
														69	155
														144	96
														155	149
														89	114
														165	30
														109	22
														143	52
														59	46
														34	50
														66	142
														133	80
														86	48
														98	178
														165	111
														117	117
														98	129
														131	123
														125	147
														120	104
														75	151
														154	98
														70	145
														159	159
														141	118
														139	92
														53	98
														118	86
														45	100
														116	137
														144	65
														166	161
														115	141
														174	115
														98	100
														48	44
														114	114
														37	106
														141	129
														155	32
														105	66
														86	90
														63	127
														46	161
														144	30
														115	98
														116	145
														95	152
														105	28
														36	51
														150	124
														147	153
														164	45
														152	154
														128	147
														130	130
														145	92
														115	77
														40	114
														176	118
														86	165
														153	88
														160	43
														150	147
														99	152
														152	80
														155	129
														68	36
														89	125
														135	136
														149	97
														113	50
														125	52
[truncated: 3,580 more rows]
